# Supplementary material for: Global patterns and a latitudinal gradient of flower disparity: perspectives from the angiosperm order Ericales
Source: New Phytol. 2021 Mar 4;230(2):821–31. doi: 10.1111/nph.17195 (PMC8048689; doi:10.1111/nph.17195)
Supplement: Supplementary file 1 — Dataset S1 Factor matrix with corresponding legend, raw data and references. [file NPH-230-821-s001.xlsx]

## Sheet: TITLE
New Phytologist Supporting Information - Dataset S1
Global patterns and a latitudinal gradient of flower disparity: perspectives from the angiosperm order Ericales.
Marion CHARTIER, Maria VON BALTHAZAR, Susanne SONTAG, Stefan LÖFSTRAND, Thomas PALME, Florian JABBOUR, Hervé SAUQUET, Jürg SCHÖNENBERGER
Article acceptance date: 13 December 2020
Dataset S1. Factor matrix used to perform the analyses, describing the growth form, climate category, region (distribution) and habitat (biome) for 381 Ericalean species. The sheet "Legend factor matrix" contains the legend for the factor matrix. "Factor matrix" contains the Factor matrix (dataset), "Raw data" contains the raw information as it was originally entered in the database Proteus (http…

## Sheet: Legend factor matrix
clade	Suprafamilial clade each taxon belongs to
family	Family each taxon belongs to
subfamily	Subfamily each taxon belongs to
species	Species name
authors	Complete species name, including author name
FACTORS	CATEGORIES
growth form	t	Tree
(habit)	s	Shrub (includes "subshrubs")
	l	Liana and climbers
	h	Herb and aquatic herb
	p	Root parasitic (includes "climbing shrubs")
climate	t	Tropical
	a	Aride
	e	Temperate
	c	Cold
	p	Polar
region	n	Holarctic American
	e	Holarctic Eurasian
	s	South American
	a	African
	i	Indo-Pacific
	t	Australian
habitat	o	Open habitats (grasslands and shrublands)
(biome)	f	Forests
	w	Wet habitats
The symbol "&" indicates polymorphism.

## Sheet: Factor matrix
clade	family	subfamily	species	authors	growth form	climate	region	habitat
sarracenioids	Actinidiaceae	NA	Actinidia_arguta	Actinidia arguta (Siebold & Zuccarini) Planchon ex Miquel	l	a&c&e	e&i	f&o
sarracenioids	Actinidiaceae	NA	Actinidia_callosa	Actinidia callosa Lindl.	l	a&c&e	e&i	f&o
sarracenioids	Actinidiaceae	NA	Actinidia_chinensis	Actinidia chinensis Planch.	l	a&c&e	e&i	f&o
sarracenioids	Actinidiaceae	NA	Actinidia_kolomikta	Actinidia kolomikta (Rupr. & Maxim.) Maxim.	l	a&c&e	e	f&o
sarracenioids	Actinidiaceae	NA	Actinidia_melanandra	Actinidia melanandra Franch.	l	a&c&e	e&i	f&o
sarracenioids	Actinidiaceae	NA	Clematoclethra_scandens	Clematoclethra scandens (Franch.) Maxim.	l	c&e	e&i	f
sarracenioids	Actinidiaceae	NA	Saurauia_excelsa	Saurauia excelsa Willd.	t	e&t	s
sarracenioids	Actinidiaceae	NA	Saurauia_kegeliana	Saurauia kegeliana Schltdl.	s&t	t	s	f
sarracenioids	Actinidiaceae	NA	Saurauia_montana	Saurauia montana Seem.	s&t	t	s	f
sarracenioids	Actinidiaceae	NA	Saurauia_napaulensis	Saurauia napaulensis DC.	t	e&t	i	f
sarracenioids	Actinidiaceae	NA	Saurauia_subspinosa	Saurauia subspinosa J. Anthony	s	e&t	i	f
balsaminoids	Balsaminaceae	NA	Hydrocera_triflora	Hydrocera triflora (L.) Wight & Arn.	h	t	i	w
balsaminoids	Balsaminaceae	NA	Impatiens_auricoma	Impatiens auricoma Baill.	h	t	a	f
balsaminoids	Balsaminaceae	NA	Impatiens_capensis	Impatiens capensis Meerb.	h	c&e	n	f
balsaminoids	Balsaminaceae	NA	Impatiens_columbaria	Impatiens columbaria J. J. Bos	h	t	a	f
balsaminoids	Balsaminaceae	NA	Impatiens_fischeri	Impatiens fischeri Warb.	h	t	a	f&o
balsaminoids	Balsaminaceae	NA	Impatiens_hians	Impatiens hians Hook. F.	h	t	a	f
balsaminoids	Balsaminaceae	NA	Impatiens_niamniamensis	Impatiens niamniamensis Gilg	h	t	a	f&o
balsaminoids	Balsaminaceae	NA	Impatiens_parviflora	Impatiens parviflora DC.	h	e	e	f
balsaminoids	Balsaminaceae	NA	Impatiens_paucidentata	Impatiens paucidentata De Wild	h	t	a	f
balsaminoids	Balsaminaceae	NA	Impatiens_pseudoviola	Impatiens pseudoviola Gilg	h	t	a	f
ericoids	Clethraceae	NA	Clethra_alnifolia	Clethra alnifolia L.	s	e	n	f
ericoids	Clethraceae	NA	Clethra_arborea	Clethra arborea Aiton	t	e	a	f
ericoids	Clethraceae	NA	Clethra_barbinervis	Clethra barbinervis Siebold & Zucc.	s&t	c&e	e&i
ericoids	Clethraceae	NA	Clethra_cubensis	Clethra cubensis A.Rich	s&t	t	s	f
ericoids	Clethraceae	NA	Clethra_delavayi	Clethra delavayi Franch.	s&t	e&t	i	f
ericoids	Clethraceae	NA	Clethra_fimbriata	Clethra fimbriata Kunth	s&t		s
ericoids	Clethraceae	NA	Clethra_mexicana	Clethra mexicana Candolle, Augustin Pyramus de	t	t	s	f
ericoids	Clethraceae	NA	Clethra_revoluta	Clethra revoluta Ruiz & Pav.	t		s	f
ericoids	Clethraceae	NA	Purdiaea_nutans	Purdiaea nutans Planch.	s	t	s	f
ericoids	Clethraceae	NA	Purdiaea_stenopetala	Purdiaea stenopetala Griseb.	s	t	s	f
ericoids	Cyrillaceae	NA	Cliftonia_monophylla	Cliftonia monophylla (Lam.) Britton	t	e	n	w
ericoids	Cyrillaceae	NA	Cyrilla_coriacea	Cyrilla coriacea Bazarain	t	t	s	f
ericoids	Cyrillaceae	NA	Cyrilla_racemiflora	Cyrilla racemiflora L.	t	e&t	n&s	w
styracoids	Diapensiaceae	NA	Berneuxia_thibetica	Berneuxia thibetica Decne.	h	e	e&i	f
styracoids	Diapensiaceae	NA	Diapensia_himalaica	Diapensia himalaica Hook.f. & Thomson	s	c&e	i	o
styracoids	Diapensiaceae	NA	Diapensia_lapponica	Diapensia lapponica L.	h	c&p	e&n	f
styracoids	Diapensiaceae	NA	Diapensia_purpurea	Diapensia purpurea Diels	s	c	e	o
styracoids	Diapensiaceae	NA	Galax_urceolata	Galax urceolata (Poir.) Brummitt	h	e	n	f
styracoids	Diapensiaceae	NA	Pyxidanthera_barbulata	Pyxidanthera barbulata Michx.	s	e	n
styracoids	Diapensiaceae	NA	Schizocodon_soldanelloides	Schizocodon soldanelloides Siebold & Zucc.	h	c&e	e	f
styracoids	Diapensiaceae	NA	Shortia_galacifolia	Shortia galacifolia Torr. & A. Gray	h	e	n	f
styracoids	Diapensiaceae	NA	Shortia_rotundifolia	Shortia rotundifolia (Maxim.) Makino	h	e	i	f&o
styracoids	Diapensiaceae	NA	Shortia_uniflora	Shortia uniflora Maxim.	h	c&e	e	f&o
primuloids	Ebenaceae	NA	Diospyros_caribaea	Diospyros caribaea (A.DC.) Standl.	s	t	s	f
primuloids	Ebenaceae	NA	Diospyros_ebenum	Diospyros ebenum J. König ex Retz,	t	t	i	f
primuloids	Ebenaceae	NA	Diospyros_kaki	Diospyros kaki L.f.	t	e	e&i	f
primuloids	Ebenaceae	NA	Diospyros_lotus	Diospyros lotus L.	t	e	e&i	f
primuloids	Ebenaceae	NA	Diospyros_texana	Diospyros texana Scheele	s&t	a&e	n	o
primuloids	Ebenaceae	NA	Diospyros_virginiana	Diospyros virginiana L.	t	e	n	f&o
primuloids	Ebenaceae	NA	Euclea_crispa	Euclea crispa (Thunb.) Gürke	s&t	t	a	o
primuloids	Ebenaceae	NA	Lissocarpa_benthamii	Lissocarpa benthamii Gürke	t	t	s	f
primuloids	Ebenaceae	NA	Lissocarpa_guianensis	Lissocarpa guianensis Gleason	t	t	s	f
primuloids	Ebenaceae	NA	Lissocarpa_uyat	Lissocarpa uyat B.Walln.	s&t	t	s	f
primuloids	Ebenaceae	NA	Royena_sessilifolia	Royena sessilifolia Hiern -> synonyme of Diospyros sessilifolia	s&t
ericoids	Ericaceae	Arbutoideae	Arbutus_menziesii	Arbutus menziesii Pursh	s&t	e	n	f
ericoids	Ericaceae	Arbutoideae	Arctostaphylos_uvaursi	Arctostaphylos uva-ursi (L.) Spreng.	s	c&e	e&n	f&o
ericoids	Ericaceae	Cassiopoideae	Cassiope_mertensiana	Cassiope mertensiana (Bong.) G.Don	s	e	n	o
ericoids	Ericaceae	Enkianthoideae	Enkianthus_deflexus	Enkianthus deflexus (Griff.) C.K.Schneid.	s&t	e	i	f
ericoids	Ericaceae	Ericoideae	Acrostemon_hirsutus	Acrostemon hirsutus Klotzsch	s	e	a
ericoids	Ericaceae	Ericoideae	Anomalanthus_marlothii	Anomalanthus marlothii N.E.Br.	s	e	a	f
ericoids	Ericaceae	Ericoideae	Bejaria_racemosa	Bejaria racemosa Vent.	s	e	n
ericoids	Ericaceae	Ericoideae	Calluna_vulgaris	Calluna vulgaris (L.) Hull	s	c&p	e	f&o
ericoids	Ericaceae	Ericoideae	Ceratiola_ericoides	Ceratiola ericoides Michx.	s	e	n	o
ericoids	Ericaceae	Ericoideae	Corema_conradii	Corema conradii (Torr.) Torr. ex Loudon	s	c	n	o
ericoids	Ericaceae	Ericoideae	Daboecia_cantabrica	Daboecia cantabrica (Huds.) K.Koch	s	e	e	f&o
ericoids	Ericaceae	Ericoideae	Diplarche_multiflora	Diplarche multiflora Hook.f. & Thomson	s	e	e	o
ericoids	Ericaceae	Ericoideae	Elliottia_pyroliflora	Elliottia pyroliflora (Bong.) S.W.Brim & P.F.Stevens	s	c	n	f
ericoids	Ericaceae	Ericoideae	Epigaea_repens	Epigaea repens L.	s	c&e	n	f
ericoids	Ericaceae	Ericoideae	Erica_tetralix	Erica tetralix L.	s	c&e	n	o
ericoids	Ericaceae	Ericoideae	Kalmia_buxifolia	Kalmia buxifolia (Bergius) Gift & Kron	s	c&e	n	f
ericoids	Ericaceae	Ericoideae	Kalmiopsis_leachiana	Kalmiopsis leachiana (L.F. Hend.) Rehder	s	e	n	o
ericoids	Ericaceae	Ericoideae	Ledothamnus_guyanensis	Ledothamnus guyanensis Meisn.	s	t	s
ericoids	Ericaceae	Ericoideae	Menziesia_ferruginea	Menziesia ferruginea Sm.	s	c&e	n	o
ericoids	Ericaceae	Ericoideae	Phyllodoce_caerulea	Phyllodoce caerulea (L.) Bab.	s	c&p	e&n	o
ericoids	Ericaceae	Ericoideae	Rhododendron_simsii	Rhododendron simsii Planch.	s	e&t	i	f
ericoids	Ericaceae	Ericoideae	Therorhodion_camtschaticum	Therorhodion camtschaticum (Pall.) Small	s	c	e&n	o
ericoids	Ericaceae	Harrimanelloideae	Harrimanella_hypnoides	Harrimanella hypnoides (L.) Coville	s	c&p	e&n	o
ericoids	Ericaceae	Pyroloideae	Chimaphila_umbellata	Chimaphila umbellata (L.) W.P.C.Barton	s	c&e	e&n	f
ericoids	Ericaceae	Pyroloideae	Orthilia_secunda	Orthilia secunda (L.) House	h&s	c&e	e&n	f
ericoids	Ericaceae	Pyroloideae	Pyrola_rotundifolia	Pyrola rotundifolia L.	h	e	e	f
ericoids	Ericaceae	Styphelioideae	Acrotriche_divaricata	Acrotriche divaricata R.Br.	s	e	t	f
ericoids	Ericaceae	Styphelioideae	Andersonia_brevifolia	Andersonia brevifolia Sond.	h	e	t	f&o
ericoids	Ericaceae	Styphelioideae	Cosmelia_rubra	Cosmelia rubra R.Br.	h&s	e	t	w
ericoids	Ericaceae	Styphelioideae	Dracophyllum_latifolium	Dracophyllum latifolium A.Cunn.	s&t	e	t	f
ericoids	Ericaceae	Styphelioideae	Epacris_impressa	Epacris impressa Labill.	s	e	t	o
ericoids	Ericaceae	Styphelioideae	Lebetanthus_myrsinites	Lebetanthus myrsinites (Lam.) Dusén	s	e&p	s
ericoids	Ericaceae	Styphelioideae	Leucopogon_verticillatus	Leucopogon verticillatus R.Br.	s	a&e	t
ericoids	Ericaceae	Styphelioideae	Pentachondra_pumila	Pentachondra pumila R. Br.	s	e	t	o
ericoids	Ericaceae	Styphelioideae	Prionotes_cerinthoides	Prionotes cerinthoides R.Br.	l&s	e	t	f
ericoids	Ericaceae	Vaccinioideae	Agapetes_buxifolia	Agapetes buxifolia Nutt. ex Hook.f.	s	e	i	f
ericoids	Ericaceae	Vaccinioideae	Agapetes_serpens	Agapetes serpens (Wight) Sleumer	s	e	i	f
ericoids	Ericaceae	Vaccinioideae	Agarista_albiflora	Agarista albiflora (B.Fedtsch. & Basil.) Judd	s	t	s	f
ericoids	Ericaceae	Vaccinioideae	Agarista_sleumeri	Agarista sleumeri Judd	s&t	t	s	f
ericoids	Ericaceae	Vaccinioideae	Andromeda_polifolia	Andromeda polifolia L.	s	c&e	e&n	w
ericoids	Ericaceae	Vaccinioideae	Chamaedaphne_calyculata	Chamaedaphne calyculata (L.) Moench	s	c&e&p	e&n	f&w
ericoids	Ericaceae	Vaccinioideae	Craibiodendron_yunnanense	Craibiodendron yunnanense W.W.Sm.	s&t	e	e&i	f
ericoids	Ericaceae	Vaccinioideae	Diplycosia_pinifolia	Diplycosia pinifolia Stapf	s	t	i	f
ericoids	Ericaceae	Vaccinioideae	Eubotrys_racemosa	Eubotrys racemosa Nutt.	s	c&e	n	f
ericoids	Ericaceae	Vaccinioideae	Leucothoe_fontanesiana	Leucothoe fontanesiana (Steud.) Sleumer	s	e	n	f
ericoids	Ericaceae	Vaccinioideae	Lyonia_ovalifolia	Lyonia ovalifolia (Wall.) Drude	s&t	c&e&t	e&i	o
ericoids	Ericaceae	Vaccinioideae	Oxydendrum_arboreum	Oxydendrum arboreum (L.) DC.	t	c&e	n	f
ericoids	Ericaceae	Vaccinioideae	Pernettya_hirta	Pernettya hirta (Willd.) Sleumer	s	e	s	o
ericoids	Ericaceae	Vaccinioideae	Pieris_cubensis	Pieris cubensis (Griseb.) Small	s	t	s
ericoids	Ericaceae	Vaccinioideae	Satyria_grandifolia	Satyria grandifolia Hoerold	l&s	e&t	s	f
ericoids	Ericaceae	Vaccinioideae	Tepuia_venusta	Tepuia venusta Camp	s	t	s	o
ericoids	Ericaceae	Vaccinioideae	Vaccinium_macrocarpon	Vaccinium macrocarpon Aiton	s	c&e	n	w
ericoids	Ericaceae	Vaccinioideae	Vaccinium_myrtillus	Vaccinium myrtillus L.	s	c&e&p	e&n	f&o
ericoids	Ericaceae	Vaccinioideae	Zenobia_pulverulenta	Zenobia pulverulenta (W. Bartram ex Willd.) Pollard	s	c&e	n	f&o
polemonioids	Fouquieriaceae	NA	Fouquieria_burragei	Fouquieria burragei Rose	s	a	n	o
polemonioids	Fouquieriaceae	NA	Fouquieria_columnaris	Fouquieria columnaris (C.Kellogg) Kellogg ex Curran	t	a	n	o
polemonioids	Fouquieriaceae	NA	Fouquieria_diguetii	Fouquieria diguetii (Tiegh.) I.M.Johnst.	s&t	a	n	o
polemonioids	Fouquieriaceae	NA	Fouquieria_fasciculata	Fouquieria fasciculata (Willd. ex Roem. & Schult.) Nash	s&t	a	s	o
polemonioids	Fouquieriaceae	NA	Fouquieria_formosa	Fouquieria formosa Kunth	s	a	s	o
polemonioids	Fouquieriaceae	NA	Fouquieria_leonilae	Fouquieria leonilae Miranda	t	a	s	o
polemonioids	Fouquieriaceae	NA	Fouquieria_ochoterenae	Fouquieria ochoterenae F. Miranda	t	a	s	o
polemonioids	Fouquieriaceae	NA	Fouquieria_purpusii	Fouquieria purpusii T. S. Brandegee	s&t	a	s	o
polemonioids	Fouquieriaceae	NA	Fouquieria_shrevei	Fouquieria shrevei I. M. Johnston	s	a	s	o
polemonioids	Fouquieriaceae	NA	Fouquieria_splendens	Fouquieria splendens Engelm.	s	a	s	o
Lecythidaceae	Lecythidaceae	Foetioideae	Foetidia_obliqua	Foetidia obliqua Blume	s&t	t	a	f
Lecythidaceae	Lecythidaceae	Lecythidoideae	Allantoma_lineata	Allantoma lineata (Mart. Ex O.Berg) Miers	t	t	s	f
Lecythidaceae	Lecythidaceae	Lecythidoideae	Bertholletia_excelsa	Bertholletia excelsa Bonpl.	t	t	s	f
Lecythidaceae	Lecythidaceae	Lecythidoideae	Cariniana_micrantha	Cariniana micrantha Ducke	t	t	s	f
Lecythidaceae	Lecythidaceae	Lecythidoideae	Corythophora_amapaensis	Corythophora amapaensis Pires ex S. A. Mori & Prance	t	t	s	f
Lecythidaceae	Lecythidaceae	Lecythidoideae	Couratari_stellata	Couratari stellata A. C. Sm.	t	t	s	f
Lecythidaceae	Lecythidaceae	Lecythidoideae	Couroupita_guianensis	Couroupita guianensis Aubl.	t	t	s	f
Lecythidaceae	Lecythidaceae	Lecythidoideae	Eschweilera_amazoniciformis	Eschweilera amazoniciformis S. A. Mori	t	t	s	f
Lecythidaceae	Lecythidaceae	Lecythidoideae	Eschweilera_ovata	Eschweilera ovata (Cambess.) Mart. ex Miers	t	t	s	f
Lecythidaceae	Lecythidaceae	Lecythidoideae	Grias_peruviana	Grias peruviana Miers	t	t	s	f
Lecythidaceae	Lecythidaceae	Lecythidoideae	Gustavia_macarenensis	Gustavia macarenensis Philipson	t	t	s	f
Lecythidaceae	Lecythidaceae	Lecythidoideae	Lecythis_pisonis	Lecythis pisonis Cambess.	t	t	s	f
Lecythidaceae	Lecythidaceae	Lecythidoideae	Lecythis_poiteaui	Lecythis poiteaui O. Berg	t	t	s	f
Lecythidaceae	Lecythidaceae	Napoleonaeoideae	Crateranthus_talbotii	Crateranthus talbotii Baker f.	t	t	a	f&w
Lecythidaceae	Lecythidaceae	Napoleonaeoideae	Napoleonaea_vogelii	Napoleonaea vogelii Hook. & Planch.	t	t	a	f
Lecythidaceae	Lecythidaceae	Planchonioideae	Barringtonia_asiatica	Barringtonia asiatica	t	t	a&e&i	w
Lecythidaceae	Lecythidaceae	Planchonioideae	Barringtonia_racemosa	Barringtonia racemosa	t	t	a&i	w
Lecythidaceae	Lecythidaceae	Planchonioideae	Careya_arborea	Careya arborea Roxb.	t	e&t	i	f
Lecythidaceae	Lecythidaceae	Planchonioideae	Chydenanthus_excelsus	Chydenanthus excelsus (Blume) Miers	t	t	i
Lecythidaceae	Lecythidaceae	Planchonioideae	Petersianthus_macrocarpus	Petersianthus macrocarpus (P.Beauv.) Liben	t	t	a	f
Lecythidaceae	Lecythidaceae	Planchonioideae	Planchonia_careya	Planchonia careya	t	t	t	o
Lecythidaceae	Lecythidaceae	Scytopetaloideae	Asteranthos_brasiliensis	Asteranthos brasiliensis Desf.	t	t	s	f
Lecythidaceae	Lecythidaceae	Scytopetaloideae	Brazzeia_longipedicellata	Brazzeia longipedicellata Verdc.	t	t	a
Lecythidaceae	Lecythidaceae	Scytopetaloideae	Oubanguia_africana	Oubanguia africana Baill.	t	t	a	f
Lecythidaceae	Lecythidaceae	Scytopetaloideae	Pierrina_zenkeri	Pierrina zenkeri Engl.	s	t	a	f
Lecythidaceae	Lecythidaceae	Scytopetaloideae	Rhaptopetalum_geophylax	Rhaptopetalum geophylax Cheeck & Gosline	t	t	a	f
Lecythidaceae	Lecythidaceae	Scytopetaloideae	Scytopetalum_klaineanum	Scytopetalum klaineanum Pierre ex Engl.	t	t	a	f
balsaminoids	Marcgraviaceae	NA	Marcgravia_rectiflora	Marcgravia rectiflora Triana & Planch.	l	t	s	f
balsaminoids	Marcgraviaceae	NA	Marcgravia_umbellata	Marcgravia umbellata L.	l	t	s	f
balsaminoids	Marcgraviaceae	NA	Marcgraviastrum_pauciflorum	Marcgraviastrum pauciflorum de Roon & Bedell	l	t	s
balsaminoids	Marcgraviaceae	NA	Marcgraviastrum_subsessile	Marcgraviastrum subsessile (Benth.) Bedell	l&s	t	s	f
balsaminoids	Marcgraviaceae	NA	Norantea_guianensis	Norantea guianensis Aubl.	l&s	t	s
balsaminoids	Marcgraviaceae	NA	Pseudosarcopera_diazpiedrahitae	Pseudosarcopera diaz-piedrahitae (Giraldo-Cañas) Giraldo Cañnas	s	t	s	f
balsaminoids	Marcgraviaceae	NA	Ruyschia_phylladenia	Ruyschia phylladenia Sandwith	l&s	t	s
balsaminoids	Marcgraviaceae	NA	Sarcopera_sessiliflora	Sarcopera sessiliflora (Triana & Planch.) Bedell	l&s	t	s	f
balsaminoids	Marcgraviaceae	NA	Schwartzia_brasiliensis	Schwartzia brasiliensis (Choisy) Bedell ex Gir.-Cañas	s	t	s	f
balsaminoids	Marcgraviaceae	NA	Souroubea_vallicola	Souroubea vallicola Woodson ex de Roon	l&s	t	s
Mitrastemonaceae	Mitrastemonaceae	NA	Mitrastemon_matudae	Mitrastemon matudae Yamam.	p	e	s	f
Mitrastemonaceae	Mitrastemonaceae	NA	Mitrastemon_yamamotoi	Mitrastemon yamamotoi Makino	p	e	i	f
PentaSlade	Pentaphylacaceae	NA	Adinandra_formosana	Adinandra formosana Hayata	s&t	e	i	f
PentaSlade	Pentaphylacaceae	NA	Anneslea_fragrans	Anneslea fragrans Wallich	s&t	e&t	i	f
PentaSlade	Pentaphylacaceae	NA	Archboldiodendron_calosericeum	Archboldiodendron calosericeum Kobuski	t	t	i	f
PentaSlade	Pentaphylacaceae	NA	Balthasaria_mannii	Balthasaria mannii (Oliv.) Verdc.	t	t	a
PentaSlade	Pentaphylacaceae	NA	Cleyera_japonica	Cleyera japonica Thunb.	s&t	c&e	e&i
PentaSlade	Pentaphylacaceae	NA	Cleyera_pachyphylla	Cleyera pachyphylla Chun ex Hung T. Chang	s&t	e	i
PentaSlade	Pentaphylacaceae	NA	Eurya_crassilimba	Eurya crassilimba Hung-Ta Chang	s	c&e	i	f
PentaSlade	Pentaphylacaceae	NA	Eurya_emarginata	Eurya emarginata (Thunb.) Makino	s&t	c&e	i	o
PentaSlade	Pentaphylacaceae	NA	Eurya_handelmazzettii	Eurya handel-mazzettii Hung T. Chang	s&t	e	e&i	f
PentaSlade	Pentaphylacaceae	NA	Eurya_japonica	Eurya japonica Thunb.	s&t	c&e	e&i	f
PentaSlade	Pentaphylacaceae	NA	Euryodendron_excelsum	Euryodendron excelsum Hung T.Chang	t	e	i	f
PentaSlade	Pentaphylacaceae	NA	Freziera_cuatrecasasii	Freziera cuatrecasasii Kobuski	t	e	s	o
PentaSlade	Pentaphylacaceae	NA	Killipiodendron_columbianum	Killipiodendron columbianum Kobuski	t	a&e	s
PentaSlade	Pentaphylacaceae	NA	Pentaphylax_euryoides	Pentaphylax euryoides Gardner & Champ.	s&t	e	i	f
PentaSlade	Pentaphylacaceae	NA	Symplococarpon_purpusii	Symplococarpon purpusii (Brandegee) Kobuski	t	t	s
PentaSlade	Pentaphylacaceae	NA	Taonabo_stuebelii	Taonabo stuebelii Hieron.	t	e&t	s	o
PentaSlade	Pentaphylacaceae	NA	Ternstroemia_gymnanthera	Ternstroemia gymnanthera (Wight & Arn.) Bedd.	s	e&t	e&i	f
PentaSlade	Pentaphylacaceae	NA	Ternstroemia_stahlii	Ternstroemia stahlii Krug & Urb.	s&t	t	s
PentaSlade	Pentaphylacaceae	NA	Ternstroemiopsis_sandwicensis	Ternstroemiopsis sandwicensis (A. Gray) Urb.	t		i
PentaSlade	Pentaphylacaceae	NA	Visnea_mocanera	Visnea mocanera Linnaeus	t	a&e	a	f
polemonioids	Polemoniaceae	NA	Acanthogilia_gloriosa	Acanthogilia gloriosa (Bandegee) A.Day & R.C.Moran	s	a	n	o
polemonioids	Polemoniaceae	NA	Aliciella_latifolia	Aliciella latifolia (S. Watson) J. M. Porter	h	a&e	n	o
polemonioids	Polemoniaceae	NA	Allophyllum_divaricatum	Allophyllum divaricatum (Nutt.) A.D.Grant & V.E.Grant	h	a&e	n	o
polemonioids	Polemoniaceae	NA	Bonplandia_geminiflora	Bonplandia geminiflora Cav.	h	a&e&t	s	f
polemonioids	Polemoniaceae	NA	Bryantiella_palmeri	Bryantiella palmeri (S.Watson) J.M.Porter	h	e	n	f&o
polemonioids	Polemoniaceae	NA	Cantua_buxifolia	Cantua buxifolia Juss. ex Lam.	s	e	s	o
polemonioids	Polemoniaceae	NA	Cantua_coerulea	Cantua coerulea (Brand) J.M.Porter & L.A.Johnson -> Loeselia coerula	h	a	s	o
polemonioids	Polemoniaceae	NA	Cantua_flexuosa	Cantua flexuosa (Ruiz & Pav.) Pers. -> not linked to Cantua in proteus	s&t	e&t	s
polemonioids	Polemoniaceae	NA	Cobaea_scandens	Cobaea scandens Cav.	l	t	s	f
polemonioids	Polemoniaceae	NA	Eriastrum_densifolium	Eriastrum densifolium (Benth.) H.Mason	h&s	a	n	o
polemonioids	Polemoniaceae	NA	Gilia_achilleifolia	Gilia achilleifolia Benth.	h	e	n	f&o
polemonioids	Polemoniaceae	NA	Gilia_capitata	Gilia capitata Sims	h		n	f&o
polemonioids	Polemoniaceae	NA	Ipomopsis_tenuifolia	Ipomopsis tenuifolia (A. Gray) V.E. Grant	s	a	n	o
polemonioids	Polemoniaceae	NA	Leptodactylon_californicum	Leptodactylon californicum Hook. & Arn	s	e	n	f&o
polemonioids	Polemoniaceae	NA	Linanthus_jepsonii	Linanthus jepsonii D. W. Schemske and C. Goodwillie	h	e	n	o
polemonioids	Polemoniaceae	NA	Phlox_divaricata	Phlox divaricata L.	h	c&e	n	f
polemonioids	Polemoniaceae	NA	Polemonium_caeruleum	Polemonium caeruleum L.	h	e	e	o
polemonioids	Polemoniaceae	NA	Polemonium_reptans	Polemonium reptans L.	h	e	n	f
primuloids	Primulaceae	Maesoideae	Maesa_japonica	Maesa japonica (Thunb.) Moritzi & Zoll.	s	e	e&i	f
primuloids	Primulaceae	Myrsinoideae	Aegiceras_corniculatus	Aegiceras corniculatus	s&t	e&t	i&t	f&w
primuloids	Primulaceae	Myrsinoideae	Amblyanthopsis_membranacea	Amblyanthopsis membranacea Mez	s	t	i	o
primuloids	Primulaceae	Myrsinoideae	Amblyanthus_glandulosus	Amblyanthus glandulosus (Roxb.) A. DC.	s	e	i
primuloids	Primulaceae	Myrsinoideae	Anagallis_arvensis	Anagallis arvensis L.	h	e	e	o
primuloids	Primulaceae	Myrsinoideae	Anagallis_minima	Anagallis minima (L.) E. H. L. Krause	h	e	e&n	o
primuloids	Primulaceae	Myrsinoideae	Antistrophe_glabra	Antistrophe glabra A.G. Pandurangan and V.J. Nair	s	t	i	f
primuloids	Primulaceae	Myrsinoideae	Ardisia_acutata	Ardisia acutata Lundell	t	t	s	f
primuloids	Primulaceae	Myrsinoideae	Ardisia_calycosa	Ardisia calycosa Hemsl.	s&t	t	s
primuloids	Primulaceae	Myrsinoideae	Ardisiandra_primuloides	Ardisiandra primuloides R. Knuth	h		a
primuloids	Primulaceae	Myrsinoideae	Ardisiandra_wettsteinii	Ardisiandra wettsteinii J.Wagner	h		a	f
primuloids	Primulaceae	Myrsinoideae	Badula_fragilis	Badula fragilis Bosser & Coode	t	t	a	f
primuloids	Primulaceae	Myrsinoideae	Conandrium_rhynchocarpum	Conandrium rhynchocarpum (Scheff.) Mez	t	t	i	f
primuloids	Primulaceae	Myrsinoideae	Coris_monspeliensis	Coris monspeliensis L.	h	a&e	e	f
primuloids	Primulaceae	Myrsinoideae	Ctenardisia_ovandensis	Ctenardisia ovandensis (Lundell) Lundell	t	t	s	f
primuloids	Primulaceae	Myrsinoideae	Cybianthus_candamoensis	Cybianthus candamoensis Pipoly & Ricketson	s	e	s	f
primuloids	Primulaceae	Myrsinoideae	Cyclamen_persicum	Cyclamen persicum Mill.	h	a&c&e	e	f
primuloids	Primulaceae	Myrsinoideae	Discocalyx_amplifolia	Discocalyx amplifolia Smith A.C.	t	t	i	f
primuloids	Primulaceae	Myrsinoideae	Embelia_ribes	Embelia ribes Burm.f.	s	t	i	o
primuloids	Primulaceae	Myrsinoideae	Fittingia_mariae	Fittingia mariae B.C. Stone	s	t	i
primuloids	Primulaceae	Myrsinoideae	Geissanthus_cogolloi	Geissanthus cogolloi Pipoly	s&t	t	s	f
primuloids	Primulaceae	Myrsinoideae	Glaux_maritima	Glaux maritima L.	h	c&e	e&n	w
primuloids	Primulaceae	Myrsinoideae	Grenacheria_wallichiana	Grenacheria wallichiana Mez	l&s	t	i	f
primuloids	Primulaceae	Myrsinoideae	Heberdenia_excelsa	Heberdenia excelsa Banks ex Schult.	t	e	a	f
primuloids	Primulaceae	Myrsinoideae	Hymenandra_iteophylla	Hymenandra iteophylla (Ridl.) Furtado	s	t	i
primuloids	Primulaceae	Myrsinoideae	Labisia_pumila	Labisia pumila	h	t	i	f
primuloids	Primulaceae	Myrsinoideae	Lysimachia_clethroides	Lysimachia clethroides Duby	h	c&e	e
primuloids	Primulaceae	Myrsinoideae	Lysimachia_nummularia	Lysimachia nummularia L.	h	e	e	o
primuloids	Primulaceae	Myrsinoideae	Lysimachia_ruhmeriana	Lysimachia ruhmeriana Vatke	h		a
primuloids	Primulaceae	Myrsinoideae	Lysimachia_vittiformis	Lysimachia vittiformis F.H. Chen & C.M. Hu	h	e	e	o
primuloids	Primulaceae	Myrsinoideae	Lysimachia_vulgaris	Lysimachia vulgaris L.	h	c&e	e	o
primuloids	Primulaceae	Myrsinoideae	Monoporus_spathulatus	Monoporus spathulatus Mez	t	e&t	a
primuloids	Primulaceae	Myrsinoideae	Myrsine_laetevirens	Myrsine laetevirens (Mez) Arechav.	t	e&t	s
primuloids	Primulaceae	Myrsinoideae	Oncostemum_hieroglyforme	Oncostemum hieroglyforme H. Perrier	s	t	a	f
primuloids	Primulaceae	Myrsinoideae	Parathesis_glabra	Parathesis glabra Donn.Sm.	s&t	t	s	f
primuloids	Primulaceae	Myrsinoideae	Pelletiera_wildpretii	Pelletiera wildpretii Valdés	h	a&e	a	f
primuloids	Primulaceae	Myrsinoideae	Pleiomeris_canariensis	Pleiomeris canariensis (Willd.) A. DC.	t	a	a	f
primuloids	Primulaceae	Myrsinoideae	Stimpsonia_chamaedryoides	Stimpsonia chamaedryoides C. Wright ex A. Gray	h	e	i	o
primuloids	Primulaceae	Myrsinoideae	Tapeinosperma_clavatum	Tapeinosperma clavatum Mez	s&t	t	i	o
primuloids	Primulaceae	Myrsinoideae	Trientalis_europaea	Trientalis europaea L.	h	c	e&n	f&o&w
primuloids	Primulaceae	Primuloideae	Androsace_maxima	Androsace maxima L.	h	c&e	e	f
primuloids	Primulaceae	Primuloideae	Bryocarpum_himalaicum	Bryocarpum himalaicum Hook.f. & Thomson	h	e&t	i	f&o
primuloids	Primulaceae	Primuloideae	Dionysia_odora	Dionysia odora Fenzl	h	a&c&e	e	o
primuloids	Primulaceae	Primuloideae	Dodecatheon_alpinum	Dodecatheon alpinum (A.Gray) Greene	h	c&e	n	f&o&w
primuloids	Primulaceae	Primuloideae	Hottonia_inflata	Hottonia inflata Elliott	h	c&e	n	w
primuloids	Primulaceae	Primuloideae	Omphalogramma_vinciflorum	Omphalogramma vinciflorum (Franch.) Franch.	h	e	e	o
primuloids	Primulaceae	Primuloideae	Primula_veris	Primula veris L.	h	c&e	e	f&o
primuloids	Primulaceae	Primuloideae	Soldanella_alpina	Soldanella alpina L.	h	c&e	e	o
primuloids	Primulaceae	Primuloideae	Vitaliana_primuliflora	Vitaliana primuliflora Bertol.	h	a&e	e	o
primuloids	Primulaceae	Theophrastoideae	Bonellia_albiflora	Bonellia albiflora (Lundell) Ståhl & Källersjö	s&t	t	s	f
primuloids	Primulaceae	Theophrastoideae	Clavija_eggersiana	Clavija eggersiana Mez	s&t	t	s	f
primuloids	Primulaceae	Theophrastoideae	Deherainia_lageniformis	Deherainia lageniformis Gómez-Laurito & N. Zamora	t	t	s	f
primuloids	Primulaceae	Theophrastoideae	Jacquinia_armillaris	Jacquinia armillaris Jacq.	s&t	t	s	f
primuloids	Primulaceae	Theophrastoideae	Neomezia_cubensis	Neomezia cubensis (Radlk.) Votsch	s	t	s	f
primuloids	Primulaceae	Theophrastoideae	Samolus_repens	Samolus repens Persoon	h	e	t	w
primuloids	Primulaceae	Theophrastoideae	Samolus_valerandi	Samolus valerandi L.	h	e	e	w
primuloids	Primulaceae	Theophrastoideae	Theophrasta_americana	Theophrasta americana L.	s&t	t	s	f
primuloids	Primulaceae	Theophrastoideae	Votschia_nemophila	Votschia nemophila (Pittier) Ståhl	s	t	s	f
primuloids	Roridulaceae	NA	Roridula_dentata	Roridula dentata L.	s	e	a	o
primuloids	Roridulaceae	NA	Roridula_gorgonias	Roridula gorgonias Planch.	h&s	e	a	o
primuloids	Sapotaceae	Chrysophylloideae	Aubregrinia_taiensis	Aubregrinia taiensis (Aubrév. & Pellegr.) Heine	t	t	a	f
primuloids	Sapotaceae	Chrysophylloideae	Beccariella_sebertii	Beccariella sebertii (Pancher) Pierre	s	t	i	o
primuloids	Sapotaceae	Chrysophylloideae	Breviea_sericea	Breviea sericea Aubrév. & Pellegr.	t	t	a	f
primuloids	Sapotaceae	Chrysophylloideae	Chromolucuma_rubriflora	Chromolucuma rubriflora Ducke	t	t	s	f&w
primuloids	Sapotaceae	Chrysophylloideae	Chrysophyllum_flexuosum	Chrysophyllum flexuosum Mart.	t	t	s	f
primuloids	Sapotaceae	Chrysophylloideae	Delpydora_macrophylla	Delpydora macrophylla Pierre	s&t	t	a	f
primuloids	Sapotaceae	Chrysophylloideae	Ecclinusa_ulei	Ecclinusa ulei (K.Krause) Gilly ex Cronquist	t	t	s	o
primuloids	Sapotaceae	Chrysophylloideae	Elaeoluma_glabrescens	Elaeoluma glabrescens (Mart. & Eichler ex Miq.) Aubrév.	t	t	s	f&w
primuloids	Sapotaceae	Chrysophylloideae	Englerophytum_stelechantha	Englerophytum stelechantha K.Krause	t	t	a	f
primuloids	Sapotaceae	Chrysophylloideae	Leptostylis_filipes	Leptostylis filipes Benth.	t	t	i	f
primuloids	Sapotaceae	Chrysophylloideae	Magodendron_venefici	Magodendron venefici (C.T.White & W.D.Francis) Vink	t	t	i	f
primuloids	Sapotaceae	Chrysophylloideae	Micropholis_cayennensis	Micropholis cayennensis T.D.Penn.	t	t	s	f
primuloids	Sapotaceae	Chrysophylloideae	Micropholis_crotonoides	Micropholis crotonoides (Pierre) Pierre	t	t	s	f
primuloids	Sapotaceae	Chrysophylloideae	Niemeyera_chartacea	Niemeyera chartacea	t	e&t	t	f
primuloids	Sapotaceae	Chrysophylloideae	Omphalocarpum_procerum	Omphalocarpum procerum P.Beauv.	t	t	a	f
primuloids	Sapotaceae	Chrysophylloideae	Pichonia_balansana	Pichonia balansana Pierre	t	t	i	f
primuloids	Sapotaceae	Chrysophylloideae	Planchonella_kuebiniensis	Planchonella kuebiniensis Aubrév.	s&t	t	i	f
primuloids	Sapotaceae	Chrysophylloideae	Planchonella_obovata	Planchonella obovata	s&t	t	i	o
primuloids	Sapotaceae	Chrysophylloideae	Pouteria_bangii	Pouteria bangii (Rusby) T.D.Penn.	t	t	s	f
primuloids	Sapotaceae	Chrysophylloideae	Pouteria_campechiana	Pouteria campechiana (Kunth) Baehni	t	t	s	f
primuloids	Sapotaceae	Chrysophylloideae	Pouteria_foveolata	Pouteria foveolata T.D.Penn.	t	t	s	f
primuloids	Sapotaceae	Chrysophylloideae	Pouteria_ramiflora	Pouteria ramiflora (Mart.) Radlk.	t	t	s	o
primuloids	Sapotaceae	Chrysophylloideae	Pradosia_colombiana	Pradosia colombiana (Standl.) T.D.Penn. ex T.J.Ayers & Boufford	t	t	s	f
primuloids	Sapotaceae	Chrysophylloideae	Pycnandra_benthamii	Pycnandra benthamii Baill.	t	t	i	f
primuloids	Sapotaceae	Chrysophylloideae	Sarcaulus_brasiliensis	Sarcaulus brasiliensis (A.DC.) Eyma	t	t	s	f
primuloids	Sapotaceae	Chrysophylloideae	Synsepalum_dulcificum	Synsepalum dulcificum (Schumach. & Thonn.) Daniell	s&t	t	a
primuloids	Sapotaceae	Chrysophylloideae	Tridesmostemon_omphalocarpoides	Tridesmostemon omphalocarpoides Engl.	t	t	a	f
primuloids	Sapotaceae	Chrysophylloideae	Tsebona_macrantha	Tsebona macrantha Capuron	t	t	a	f
primuloids	Sapotaceae	Chrysophylloideae	Xantolis_cambodiana	Xantolis cambodiana (Pierre ex Dubard) P.Royen	t	t	i	f
primuloids	Sapotaceae	Sapotoideae	Argania_spinosa	Argania spinosa (L.) Skeels	t	a	a	o
primuloids	Sapotaceae	Sapotoideae	Aulandra_cauliflora	Aulandra cauliflora H. J. Lam	t	t	i	f
primuloids	Sapotaceae	Sapotoideae	Autranella_congolensis	Autranella congolensis (De Wild.) A.Chev.	t	t	a	f
primuloids	Sapotaceae	Sapotoideae	Baillonella_toxisperma	Baillonella toxisperma Pierre	t	t	a	f
primuloids	Sapotaceae	Sapotoideae	Burckella_banikiensis	Burckella banikiensis (P.Royen) T.D.Penn.	t	t	i	f
primuloids	Sapotaceae	Sapotoideae	Capurodendron_nodosum	Capurodendron nodosum Aubrév.	t	t	a	f
primuloids	Sapotaceae	Sapotoideae	Diploknema_butyracea	Diploknema butyracea (Roxb.) H.J.Lam	t	e	i	f
primuloids	Sapotaceae	Sapotoideae	Diploknema_ramiflora	Diploknema ramiflora (Merr.) H.J.Lam	t	t	i
primuloids	Sapotaceae	Sapotoideae	Diploon_cuspidatum	Diploon cuspidatum (Hoehne) Cronquist	t	t	s	f
primuloids	Sapotaceae	Sapotoideae	Eberhardtia_tonkinensis	Eberhardtia tonkinensis Lecomte	t	t	i	f
primuloids	Sapotaceae	Sapotoideae	Faucherea_longipedicellata	Faucherea longipedicellata Aubrév.	t	t	a	f
primuloids	Sapotaceae	Sapotoideae	Faucherea_thouvenotii	Faucherea thouvenotii Lecomte	t	t	a	f
primuloids	Sapotaceae	Sapotoideae	Gluema_ivorensis	Gluema ivorensis Aubrév. & Pellegr.	t	t	a	f
primuloids	Sapotaceae	Sapotoideae	Isonandra_lanceolata	Isonandra lanceolata Wight	t	t	i	f
primuloids	Sapotaceae	Sapotoideae	Labourdonnaisia_madagascariensis	Labourdonnaisia madagascariensis Pierre ex Baill.	t	t	a	f
primuloids	Sapotaceae	Sapotoideae	Labramia_costata	Labramia costata (Hartog ex Baill.) Aubrév.	t	t	a
primuloids	Sapotaceae	Sapotoideae	Lecomtedoxa_biraudii	Lecomtedoxa biraudii Aubrév. & Pellegr.	t	a	a	f
primuloids	Sapotaceae	Sapotoideae	Letestua_durissima	Letestua durissima (A.Chev.) Lecomte	t	t	a	f
primuloids	Sapotaceae	Sapotoideae	Madhuca_hainanensis	Madhuca hainanensis Chun & F.C.How	t	t	i	f
primuloids	Sapotaceae	Sapotoideae	Madhuca_microphylla	Madhuca microphylla (Hook.) Alston	t	t	i	f
primuloids	Sapotaceae	Sapotoideae	Manilkara_zapota	Manilkara zapota (L.) P.Royen	t	t	s	f
primuloids	Sapotaceae	Sapotoideae	Mimusops_elengi	Mimusops elengi	t	t	i	f
primuloids	Sapotaceae	Sapotoideae	Neohemsleya_usambarensis	Neohemsleya usambarensis T.D.Penn.	t	t	a	f
primuloids	Sapotaceae	Sapotoideae	Neolemonniera_ogouensis	Neolemonniera ogouensis (Dubard) Heine	t	t	a	f
primuloids	Sapotaceae	Sapotoideae	Northia_seychellana	Northia seychellana Hook.f.	t	t	a	f
primuloids	Sapotaceae	Sapotoideae	Palaquium_beccarianum	Palaquium beccarianum (Pierre) P.Royen	t	t	i	f
primuloids	Sapotaceae	Sapotoideae	Palaquium_formosanum	Palaquium formosanum Hayata	t	t	i	f
primuloids	Sapotaceae	Sapotoideae	Palaquium_obovatum	Palaquium obovatum (Griff.) Engl.	t	t	i	f
primuloids	Sapotaceae	Sapotoideae	Payena_lucida	Payena lucida A.DC.	t	t	i	f
primuloids	Sapotaceae	Sapotoideae	Sideroxylon_horridum	Sideroxylon horridum (Griseb.) T.D.Penn.	s&t	t	s	f&o
primuloids	Sapotaceae	Sapotoideae	Tieghemella_africana	Tieghemella africana Pierre	t	t	a	f
primuloids	Sapotaceae	Sapotoideae	Vitellaria_paradoxa	Vitellaria paradoxa C.F.Gaertn.	t	t	a	o
primuloids	Sapotaceae	Sapotoideae	Vitellariopsis_marginata	Vitellariopsis marginata (N.E.Br.) Aubrév.	s&t	e	a	f&o
primuloids	Sapotaceae	Sarcospermatoideae	Sarcosperma_laurinum	Sarcosperma laurinum (Benth.) Hook.f.	t	e&t	i	f
sarracenioids	Sarraceniaceae	NA	Darlingtonia_californica	Darlingtonia californica Torr.	h	e	n	o
sarracenioids	Sarraceniaceae	NA	Heliamphora_heterodoxa	Heliamphora heterodoxa Steyerm.	h		s
sarracenioids	Sarraceniaceae	NA	Heliamphora_minor	Heliamphora minor Gleason	h	t	s	o
sarracenioids	Sarraceniaceae	NA	Heliamphora_nutans	Heliamphora nutans Benth.	h	t	s	o
sarracenioids	Sarraceniaceae	NA	Heliamphora_tatei	Heliamphora tatei Gleason	h	t	s	o
sarracenioids	Sarraceniaceae	NA	Sarracenia_flava	Sarracenia flava L.	h	e	n	w
sarracenioids	Sarraceniaceae	NA	Sarracenia_minor	Sarracenia minor Walter	h	e	n	w
sarracenioids	Sarraceniaceae	NA	Sarracenia_purpurea	Sarracenia purpurea L.	h	c&e	n	w
sarracenioids	Sarraceniaceae	NA	Sarracenia_rosea	Sarracenia rosea Naczi, Case & R.B. Case	h	e	n	w
sarracenioids	Sarraceniaceae	NA	Sarracenia_rubra	Sarracenia rubra Walter	h	e	n	w
sarracenioids	Sladeniaceae	NA	Ficalhoa_laurifolia	Ficalhoa laurifolia Hiern	t	t	a	f
sarracenioids	Sladeniaceae	NA	Sladenia_celastrifolia	Sladenia celastrifolia Kurz	t	e&t	i	f
sarracenioids	Sladeniaceae	NA	Sladenia_integrifolia	Sladenia integrifolia Y.M. Shui	t	t	e&i	f
styracoids	Styracaceae	NA	Alniphyllum_fortunei	Alniphyllum fortunei (Hemsl.) Makino	t	e	e&i	f
styracoids	Styracaceae	NA	Bruinsmia_styracoides	Bruinsmia styracoides Boerl. & Koord.	t	t	i	f
styracoids	Styracaceae	NA	Changiostyrax_dolichocarpus	Changiostyrax dolichocarpus (C.J. Qi) C.T. Chen	t	e	i	o
styracoids	Styracaceae	NA	Halesia_carolina	Halesia carolina L.	s&t	e	n	f&o
styracoids	Styracaceae	NA	Halesia_macgregorii	Halesia macgregorii Chun	t	e	i
styracoids	Styracaceae	NA	Huodendron_tibeticum	Huodendron tibeticum (J. Anthony) Rehder	s&t	e	e&i	f
styracoids	Styracaceae	NA	Melliodendron_xylocarpum	Melliodendron xylocarpum Hand.-Mazz.	t	e	i	f
styracoids	Styracaceae	NA	Pamphilia_pedicellata	Pamphilia pedicellata Perkins	s&t	t	s	o
styracoids	Styracaceae	NA	Parastyrax_lacei	Parastyrax lacei (W.W. Sm.) W.W. Sm.	t	e&t	i	f
styracoids	Styracaceae	NA	Pterostyrax_corymbosus	Pterostyrax corymbosus Siebold & Zucc.	t	e	e&i	f
styracoids	Styracaceae	NA	Pterostyrax_hispidus	Pterostyrax hispidus Siebold & Zucc.	s&t	c&e	e	f
styracoids	Styracaceae	NA	Rehderodendron_macrocarpum	Rehderodendron macrocarpum Hu	t	e	e&i	f
styracoids	Styracaceae	NA	Sinojackia_xylocarpa	Sinojackia xylocarpa Hu	t		e	f
styracoids	Styracaceae	NA	Styrax_americanus	Styrax americanus Lam.	s&t	e	n	w
styracoids	Styracaceae	NA	Styrax_chinensis	Styrax chinensis Hu & S.Ye Liang	t	e	i
styracoids	Styracaceae	NA	Styrax_japonicus	Styrax japonicus Siebold & Zucc.	s&t	e	e&i	f
styracoids	Styracaceae	NA	Styrax_obassia	Styrax obassia Siebold & Zucc.	s&t	c&e	e	f
styracoids	Styracaceae	NA	Styrax_officinalis	Styrax officinalis L.	s&t	e	e	f
styracoids	Styracaceae	NA	Styrax_redivivus	Styrax redivivus (Torr.) L.C. Wheeler	s	a	n	f&o
styracoids	Symplocaceae	NA	Cordyloblaste_henschelii	Cordyloblaste henschelii Moritzi	t	t	i	f
styracoids	Symplocaceae	NA	Cordyloblaste_pendula	Cordyloblaste pendula (Wight) Alston	s&t	e&t	i	f
styracoids	Symplocaceae	NA	Praealstonia_parvifolia	Praealstonia parvifolia (Benth.) Miers	s		s
styracoids	Symplocaceae	NA	Symplocos_anomala	Symplocos anomala Brand	s&t	e&t	e&i	f
styracoids	Symplocaceae	NA	Symplocos_austromexicana	Symplocos austromexicana Almeda	s	t	s	f
styracoids	Symplocaceae	NA	Symplocos_kleinii	Symplocos kleinii Aranha	s&t	t	s	f
styracoids	Symplocaceae	NA	Symplocos_lanata	Symplocos lanata Krug & Urb.	t	t	s	f&o
styracoids	Symplocaceae	NA	Symplocos_martinicensis	Symplocos martinicensis Jacq.	t	t	s	f
styracoids	Symplocaceae	NA	Symplocos_paniculata	Symplocos paniculata Miq.	s&t	e	e&i	f
styracoids	Symplocaceae	NA	Symplocos_tinctoria	Symplocos tinctoria (L.) L'Hér	s&t	e	n	f
styracoids	Symplocaceae	NA	Symplocos_zizyphoides	Symplocos zizyphoides Stapf	s	t	i	o
balsaminoids	Tetrameristaceae	NA	Pelliciera_rhizophorae	Pelliciera rhizophorae Planch. & Triana	t	t	s	w
balsaminoids	Tetrameristaceae	NA	Pentamerista_neotropica	Pentamerista neotropica Maguire	t	t	s	o
balsaminoids	Tetrameristaceae	NA	Tetramerista_glabra	Tetramerista glabra Miq.	t	t	i	f&w
Theaceae	Theaceae	NA	Apterosperma_oblata	Apterosperma oblata Hung T.Chang	s&t	e	i	f
Theaceae	Theaceae	NA	Camellia_japonica	Camellia japonica L.	s&t	c&e	e	f
Theaceae	Theaceae	NA	Camellia_sinensis	Camellia sinensis (L.) Kuntze	s&t	e&t	e&i	f
Theaceae	Theaceae	NA	Dankia_langbianensis	Dankia langbianensis Gagnep.	t	t	i
Theaceae	Theaceae	NA	Franklinia_alatamaha	Franklinia alatamaha Marshall	t	e	n	f
Theaceae	Theaceae	NA	Gordonia_lasianthus	Gordonia lasianthus (L.) J. Ellis	t	e	n	f
Theaceae	Theaceae	NA	Hartia_sinensis	Hartia sinensis Dunn	t	e	e&i	f
Theaceae	Theaceae	NA	Laplacea_alpestris	Laplacea alpestris (Krug & Urb.) Dyer	t	t	s	f
Theaceae	Theaceae	NA	Malachodendron_ovatum	Malachodendron ovatum Cav.	s&t	e	n	f
Theaceae	Theaceae	NA	Piquetia_piquetiana	Piquetia piquetiana (Pierre) Hallier f.	s	t	i
Theaceae	Theaceae	NA	Polyspora_axillaris	Polyspora axillaris (Roxb. ex Ker Gawl.) Sweet ex G. Don	s&t	e&t	i	f
Theaceae	Theaceae	NA	Pyrenaria_spectabilis	Pyrenaria spectabilis (Champ. ex Benth.) C.Y. Wu & S.X. Yang	t	e&t	i	f
Theaceae	Theaceae	NA	Schima_superba	Schima superba Gardner & Champ.	t	e	e&i	f
Theaceae	Theaceae	NA	Stewartia_pseudocamellia	Stewartia pseudocamellia Maxim.	t	c&e	e	f
Theaceae	Theaceae	NA	Theopsis_forrestii	Theopsis forrestii (Diels) Nakai	s&t	e	i	f

## Sheet: Raw data
NDat	Taxon	Family	Order	Character	Reference	CharacterState	Value	Min	Max	Notes	NUsrcrDat	DcrDat	NUsrupDat	DupDat
185549	Acanthogilia gloriosa	Polemoniaceae	Ericales	1. Habit (D1)	Polemoniaceae Web Site 2014 (website)	1. Habit (D1): (1) shrub				I recognized from a picture	Susanne Sontag	2015-09-10
198257	Acanthogilia gloriosa	Polemoniaceae	Ericales	625. simple KG zone (D1)	Day & Moran 1986 (ProcCalifAcadSci)	625. simple KG zone (D1): (b) aride					Susanne Sontag	2016-03-10
198253	Acanthogilia gloriosa	Polemoniaceae	Ericales	626. Biogeographic region (D1)	Polemoniaceae Web Site 2014 (website)	626. Biogeographic region (D1): (a) Holarctic American					Susanne Sontag	2016-03-10
198255	Acanthogilia gloriosa	Polemoniaceae	Ericales	627. Biome (D1)	Day & Moran 1986 (ProcCalifAcadSci)	627. Biome (D1): (d) Deserts and xeric shrublands					Susanne Sontag	2016-03-10
198252	Acanthogilia gloriosa	Polemoniaceae	Ericales	628. Habit (D1)	Polemoniaceae Web Site 2014 (website)	628. Habit (D1): (b) shrub					Susanne Sontag	2016-03-10
198258	Acanthogilia gloriosa	Polemoniaceae	Ericales	628. Habit (D1)	Day & Moran 1986 (ProcCalifAcadSci)	628. Habit (D1): (b) shrub					Susanne Sontag	2016-03-10
199184	Acrostemon hirsutus	Ericaceae	Ericales	625. simple KG zone (D1)	Harvey et al 1859-1933 (book)	625. simple KG zone (D1): (c) temperate					Susanne Sontag	2016-03-24
186245	Acrostemon hirsutus	Ericaceae	Ericales	626. Biogeographic region (D1)	GBIF 2015 (website)	626. Biogeographic region (D1): (d) African					Susanne Sontag	2015-09-18
199164	Acrostemon hirsutus	Ericaceae	Ericales	628. Habit (D1)	Harvey et al 1859-1933 (book)	628. Habit (D1): (b) shrub				"scrublets"	Susanne Sontag	2016-03-24
199391	Acrotriche divaricata	Ericaceae	Ericales	625. simple KG zone (D1)	Paterson 1962 (AustJBot)	625. simple KG zone (D1): (c) temperate				"Köppen Geiger"	Susanne Sontag	2016-03-29
199390	Acrotriche divaricata	Ericaceae	Ericales	626. Biogeographic region (D1)	Paterson 1962 (AustJBot)	626. Biogeographic region (D1): (f) Australian					Susanne Sontag	2016-03-29
199392	Acrotriche divaricata	Ericaceae	Ericales	627. Biome (D1)	Paterson 1962 (AustJBot)	627. Biome (D1): (m) Tropical and subtropical dry broadleaf forests					Susanne Sontag	2016-03-29
199389	Acrotriche divaricata	Ericaceae	Ericales	628. Habit (D1)	Paterson 1962 (AustJBot)	628. Habit (D1): (b) shrub					Susanne Sontag	2016-03-29
185521	Actinidia arguta	Actinidiaceae	Ericales	1. Habit (D1)	Flora of China 2014 (website)	1. Habit (D1): (3) liana				"climbing shrub"	Susanne Sontag	2015-09-10	Maria von Balthazar	2019-02-18
185526	Actinidia arguta	Actinidiaceae	Ericales	625. simple KG zone (D1)	Flora of China 2014 (website)	625. simple KG zone (D1): (c) temperate					Susanne Sontag	2015-09-10
185527	Actinidia arguta	Actinidiaceae	Ericales	625. simple KG zone (D1)	Flora of China 2014 (website)	625. simple KG zone (D1): (d) cold					Susanne Sontag	2015-09-10
185528	Actinidia arguta	Actinidiaceae	Ericales	625. simple KG zone (D1)	Flora of China 2014 (website)	625. simple KG zone (D1): (b) aride					Susanne Sontag	2015-09-10
185525	Actinidia arguta	Actinidiaceae	Ericales	626. Biogeographic region (D1)	Flora of China 2014 (website)	626. Biogeographic region (D1): (b) Holarctic Eurasian					Susanne Sontag	2015-09-10
185558	Actinidia arguta	Actinidiaceae	Ericales	626. Biogeographic region (D1)	Flora of China 2014 (website)	626. Biogeographic region (D1): (e) Indo-Pacific					Susanne Sontag	2015-09-10
185522	Actinidia arguta	Actinidiaceae	Ericales	627. Biome (D1)	Flora of China 2014 (website)	627. Biome (D1): (b) Temperate grasslands, savannas and shrublands				Mountain forests, thickets, streamsides, moist places	Susanne Sontag	2015-09-10
185523	Actinidia arguta	Actinidiaceae	Ericales	627. Biome (D1)	Flora of China 2014 (website)	627. Biome (D1): (d) Deserts and xeric shrublands				interpretation was not easy	Susanne Sontag	2015-09-10	Susanne Sontag	2015-09-10
185524	Actinidia arguta	Actinidiaceae	Ericales	627. Biome (D1)	Flora of China 2014 (website)	627. Biome (D1): (l) Temperate broadleaf and mixed forests				interpretation was not easy	Susanne Sontag	2015-09-10	Susanne Sontag	2015-09-10
205332	Actinidia arguta	Actinidiaceae	Ericales	628. Habit (D1)	Flora of China 2014 (website)	628. Habit (D1): (e) climber					Maria von Balthazar	2017-01-31
185512	Actinidia callosa	Actinidiaceae	Ericales	1. Habit (D1)	Flora of China 2014 (website)	1. Habit (D1): (3) liana				"climbing shrub"	Susanne Sontag	2015-09-10	Maria von Balthazar	2019-02-18
185513	Actinidia callosa	Actinidiaceae	Ericales	625. simple KG zone (D1)	Flora of China 2014 (website)	625. simple KG zone (D1): (d) cold					Susanne Sontag	2015-09-10	Susanne Sontag	2015-09-10
185514	Actinidia callosa	Actinidiaceae	Ericales	625. simple KG zone (D1)	Flora of China 2014 (website)	625. simple KG zone (D1): (b) aride				Forests, forest margins, thickets, slopes, valleys, streamsides, moist places	Susanne Sontag	2015-09-10
185543	Actinidia callosa	Actinidiaceae	Ericales	625. simple KG zone (D1)	Flora of China 2014 (website)	625. simple KG zone (D1): (c) temperate					Susanne Sontag	2015-09-10
185515	Actinidia callosa	Actinidiaceae	Ericales	626. Biogeographic region (D1)	Flora of China 2014 (website)	626. Biogeographic region (D1): (b) Holarctic Eurasian					Susanne Sontag	2015-09-10
185559	Actinidia callosa	Actinidiaceae	Ericales	626. Biogeographic region (D1)	Flora of China 2014 (website)	626. Biogeographic region (D1): (e) Indo-Pacific					Susanne Sontag	2015-09-10
185516	Actinidia callosa	Actinidiaceae	Ericales	627. Biome (D1)	Flora of China 2014 (website)	627. Biome (D1): (b) Temperate grasslands, savannas and shrublands					Susanne Sontag	2015-09-10
185517	Actinidia callosa	Actinidiaceae	Ericales	627. Biome (D1)	Flora of China 2014 (website)	627. Biome (D1): (d) Deserts and xeric shrublands					Susanne Sontag	2015-09-10
185518	Actinidia callosa	Actinidiaceae	Ericales	627. Biome (D1)	Flora of China 2014 (website)	627. Biome (D1): (l) Temperate broadleaf and mixed forests					Susanne Sontag	2015-09-10
185519	Actinidia callosa	Actinidiaceae	Ericales	627. Biome (D1)	Flora of China 2014 (website)	627. Biome (D1): (l) Temperate broadleaf and mixed forests				it was difficult to find the exact area on the map	Susanne Sontag	2015-09-10
205334	Actinidia callosa	Actinidiaceae	Ericales	628. Habit (D1)	Flora of China 2014 (website)	628. Habit (D1): (e) climber					Maria von Balthazar	2017-01-31
185480	Actinidia chinensis	Actinidiaceae	Ericales	1. Habit (D1)	Flora of China 2013 (website)	1. Habit (D1): (3) liana				"climbing shrub"	Susanne Sontag	2015-09-09	Maria von Balthazar	2019-02-18
185510	Actinidia chinensis	Actinidiaceae	Ericales	625. simple KG zone (D1)	Flora of China 2014 (website)	625. simple KG zone (D1): (d) cold					Susanne Sontag	2015-09-10
185511	Actinidia chinensis	Actinidiaceae	Ericales	625. simple KG zone (D1)	Flora of China 2014 (website)	625. simple KG zone (D1): (b) aride					Susanne Sontag	2015-09-10
185542	Actinidia chinensis	Actinidiaceae	Ericales	625. simple KG zone (D1)	Flora of China 2014 (website)	625. simple KG zone (D1): (c) temperate					Susanne Sontag	2015-09-10
185507	Actinidia chinensis	Actinidiaceae	Ericales	626. Biogeographic region (D1)	Flora of China 2013 (website)	626. Biogeographic region (D1): (b) Holarctic Eurasian					Susanne Sontag	2015-09-10
185560	Actinidia chinensis	Actinidiaceae	Ericales	626. Biogeographic region (D1)	Flora of China 2014 (website)	626. Biogeographic region (D1): (e) Indo-Pacific					Susanne Sontag	2015-09-10
185508	Actinidia chinensis	Actinidiaceae	Ericales	627. Biome (D1)	Flora of China 2014 (website)	627. Biome (D1): (b) Temperate grasslands, savannas and shrublands					Susanne Sontag	2015-09-10
185509	Actinidia chinensis	Actinidiaceae	Ericales	627. Biome (D1)	Flora of China 2014 (website)	627. Biome (D1): (l) Temperate broadleaf and mixed forests					Susanne Sontag	2015-09-10
185520	Actinidia chinensis	Actinidiaceae	Ericales	627. Biome (D1)	Flora of China 2014 (website)	627. Biome (D1): (d) Deserts and xeric shrublands				it was difficult to find the exact area on the map	Susanne Sontag	2015-09-10
205336	Actinidia chinensis	Actinidiaceae	Ericales	628. Habit (D1)	Flora of China 2014 (website)	628. Habit (D1): (e) climber					Maria von Balthazar	2017-01-31
185529	Actinidia kolomikta	Actinidiaceae	Ericales	1. Habit (D1)	Flora of China 2014 (website)	1. Habit (D1): (3) liana				"Climbing shrub"	Susanne Sontag	2015-09-10	Maria von Balthazar	2019-02-18
185530	Actinidia kolomikta	Actinidiaceae	Ericales	625. simple KG zone (D1)	Flora of China 2014 (website)	625. simple KG zone (D1): (c) temperate					Susanne Sontag	2015-09-10
185531	Actinidia kolomikta	Actinidiaceae	Ericales	625. simple KG zone (D1)	Flora of China 2014 (website)	625. simple KG zone (D1): (d) cold					Susanne Sontag	2015-09-10
185532	Actinidia kolomikta	Actinidiaceae	Ericales	625. simple KG zone (D1)	Flora of China 2014 (website)	625. simple KG zone (D1): (b) aride				I am not sure about the provinces/localities in China	Susanne Sontag	2015-09-10
185533	Actinidia kolomikta	Actinidiaceae	Ericales	626. Biogeographic region (D1)	Flora of China 2014 (website)	626. Biogeographic region (D1): (b) Holarctic Eurasian					Susanne Sontag	2015-09-10
185534	Actinidia kolomikta	Actinidiaceae	Ericales	627. Biome (D1)	Flora of China 2014 (website)	627. Biome (D1): (l) Temperate broadleaf and mixed forests					Susanne Sontag	2015-09-10
185535	Actinidia kolomikta	Actinidiaceae	Ericales	627. Biome (D1)	Flora of China 2014 (website)	627. Biome (D1): (n) Boreal forests/taiga					Susanne Sontag	2015-09-10
185536	Actinidia kolomikta	Actinidiaceae	Ericales	627. Biome (D1)	Flora of China 2014 (website)	627. Biome (D1): (b) Temperate grasslands, savannas and shrublands					Susanne Sontag	2015-09-10
185548	Actinidia kolomikta	Actinidiaceae	Ericales	627. Biome (D1)	Flora of China 2014 (website)	627. Biome (D1): (h) Montane grasslands and shrublands					Susanne Sontag	2015-09-10
205338	Actinidia kolomikta	Actinidiaceae	Ericales	628. Habit (D1)	Flora of China 2014 (website)	628. Habit (D1): (e) climber					Maria von Balthazar	2017-01-31
185537	Actinidia melanandra	Actinidiaceae	Ericales	1. Habit (D1)	Flora of China 2014 (website)	1. Habit (D1): (3) liana				"climbing shrub"	Susanne Sontag	2015-09-10	Maria von Balthazar	2019-02-18
185539	Actinidia melanandra	Actinidiaceae	Ericales	625. simple KG zone (D1)	Flora of China 2014 (website)	625. simple KG zone (D1): (c) temperate					Susanne Sontag	2015-09-10
185540	Actinidia melanandra	Actinidiaceae	Ericales	625. simple KG zone (D1)	Flora of China 2014 (website)	625. simple KG zone (D1): (d) cold					Susanne Sontag	2015-09-10
185541	Actinidia melanandra	Actinidiaceae	Ericales	625. simple KG zone (D1)	Flora of China 2014 (website)	625. simple KG zone (D1): (b) aride				not sure about the arid zone	Susanne Sontag	2015-09-10
185538	Actinidia melanandra	Actinidiaceae	Ericales	626. Biogeographic region (D1)	Flora of China 2014 (website)	626. Biogeographic region (D1): (b) Holarctic Eurasian					Susanne Sontag	2015-09-10	Susanne Sontag	2015-09-10
185561	Actinidia melanandra	Actinidiaceae	Ericales	626. Biogeographic region (D1)	Flora of China 2014 (website)	626. Biogeographic region (D1): (e) Indo-Pacific				not sure if Indo-Pacific	Susanne Sontag	2015-09-10
185544	Actinidia melanandra	Actinidiaceae	Ericales	627. Biome (D1)	Flora of China 2014 (website)	627. Biome (D1): (k) Tropical and subtropical moist broadleaf forests					Susanne Sontag	2015-09-10
185545	Actinidia melanandra	Actinidiaceae	Ericales	627. Biome (D1)	Flora of China 2014 (website)	627. Biome (D1): (l) Temperate broadleaf and mixed forests					Susanne Sontag	2015-09-10
185546	Actinidia melanandra	Actinidiaceae	Ericales	627. Biome (D1)	Flora of China 2014 (website)	627. Biome (D1): (h) Montane grasslands and shrublands					Susanne Sontag	2015-09-10
185547	Actinidia melanandra	Actinidiaceae	Ericales	627. Biome (D1)	Flora of China 2014 (website)	627. Biome (D1): (b) Temperate grasslands, savannas and shrublands					Susanne Sontag	2015-09-10
205340	Actinidia melanandra	Actinidiaceae	Ericales	628. Habit (D1)	Flora of China 2014 (website)	628. Habit (D1): (e) climber					Maria von Balthazar	2017-01-31
185550	Adinandra formosana	Pentaphylacaceae	Ericales	1. Habit (D1)	Flora of China 2014 (website)	1. Habit (D1): (1) shrub					Susanne Sontag	2015-09-10
185551	Adinandra formosana	Pentaphylacaceae	Ericales	1. Habit (D1)	Flora of China 2014 (website)	1. Habit (D1): (0) tree				"small tree"	Susanne Sontag	2015-09-10
185555	Adinandra formosana	Pentaphylacaceae	Ericales	625. simple KG zone (D1)	Flora of China 2014 (website)	625. simple KG zone (D1): (c) temperate					Susanne Sontag	2015-09-10
185556	Adinandra formosana	Pentaphylacaceae	Ericales	626. Biogeographic region (D1)	Flora of China 2014 (website)	626. Biogeographic region (D1): (e) Indo-Pacific					Susanne Sontag	2015-09-10
185557	Adinandra formosana	Pentaphylacaceae	Ericales	627. Biome (D1)	Flora of China 2014 (website)	627. Biome (D1): (k) Tropical and subtropical moist broadleaf forests					Susanne Sontag	2015-09-10
185562	Aegiceras corniculatus	Primulaceae	Ericales	1. Habit (D1)	Stephanie Haslam 2014 (website)	1. Habit (D1): (0) tree					Susanne Sontag	2015-09-10	Susanne Sontag	2015-09-10
185563	Aegiceras corniculatus	Primulaceae	Ericales	1. Habit (D1)	Stephanie Haslam 2014 (website)	1. Habit (D1): (1) shrub					Susanne Sontag	2015-09-10
185564	Aegiceras corniculatus	Primulaceae	Ericales	1. Habit (D1)	IUCN 2015 (website)	1. Habit (D1): (1) shrub				in IUCN: "bushy shrub" 1-2m tall	Susanne Sontag	2015-09-10	Susanne Sontag	2015-09-10
185565	Aegiceras corniculatus	Primulaceae	Ericales	625. simple KG zone (D1)	IUCN 2015 (website)	625. simple KG zone (D1): (a) tropical					Susanne Sontag	2015-09-10
185566	Aegiceras corniculatus	Primulaceae	Ericales	625. simple KG zone (D1)	IUCN 2015 (website)	625. simple KG zone (D1): (c) temperate					Susanne Sontag	2015-09-10
185567	Aegiceras corniculatus	Primulaceae	Ericales	626. Biogeographic region (D1)	IUCN 2015 (website)	626. Biogeographic region (D1): (e) Indo-Pacific					Susanne Sontag	2015-09-10
185568	Aegiceras corniculatus	Primulaceae	Ericales	626. Biogeographic region (D1)	IUCN 2015 (website)	626. Biogeographic region (D1): (f) Australian					Susanne Sontag	2015-09-10
185569	Aegiceras corniculatus	Primulaceae	Ericales	627. Biome (D1)	IUCN 2015 (website)	627. Biome (D1): (k) Tropical and subtropical moist broadleaf forests					Susanne Sontag	2015-09-10	Susanne Sontag	2015-09-10
185571	Aegiceras corniculatus	Primulaceae	Ericales	627. Biome (D1)	Stephanie Haslam 2014 (website)	627. Biome (D1): (k) Tropical and subtropical moist broadleaf forests				Tidal Wetland	Susanne Sontag	2015-09-10
185572	Aegiceras corniculatus	Primulaceae	Ericales	627. Biome (D1)	IUCN 2015 (website)	627. Biome (D1): (e) Mangroves					Susanne Sontag	2015-09-10
185573	Agapetes buxifolia	Ericaceae	Ericales	1. Habit (D1)	Flora of China 2014 (website)	1. Habit (D1): (1) shrub				"epiphytic on trees"	Susanne Sontag	2015-09-10
185574	Agapetes buxifolia	Ericaceae	Ericales	625. simple KG zone (D1)	Flora of China 2014 (website)	625. simple KG zone (D1): (c) temperate					Susanne Sontag	2015-09-10
185575	Agapetes buxifolia	Ericaceae	Ericales	626. Biogeographic region (D1)	Flora of China 2014 (website)	626. Biogeographic region (D1): (e) Indo-Pacific					Susanne Sontag	2015-09-10
185576	Agapetes buxifolia	Ericaceae	Ericales	627. Biome (D1)	Flora of China 2014 (website)	627. Biome (D1): (k) Tropical and subtropical moist broadleaf forests					Susanne Sontag	2015-09-10
185583	Agapetes serpens	Ericaceae	Ericales	1. Habit (D1)	Flora of China 2014 (website)	1. Habit (D1): (1) shrub					Susanne Sontag	2015-09-10
185585	Agapetes serpens	Ericaceae	Ericales	625. simple KG zone (D1)	Flora of China 2014 (website)	625. simple KG zone (D1): (c) temperate					Susanne Sontag	2015-09-10
185586	Agapetes serpens	Ericaceae	Ericales	626. Biogeographic region (D1)	Flora of China 2014 (website)	626. Biogeographic region (D1): (e) Indo-Pacific					Susanne Sontag	2015-09-10
185587	Agapetes serpens	Ericaceae	Ericales	627. Biome (D1)	Flora of China 2014 (website)	627. Biome (D1): (k) Tropical and subtropical moist broadleaf forests				"Evergreen forests"	Susanne Sontag	2015-09-10
185590	Agarista albiflora	Ericaceae	Ericales	1. Habit (D1)	Judd 1984 (JArnArbor)	1. Habit (D1): (1) shrub					Susanne Sontag	2015-09-10
185592	Agarista albiflora	Ericaceae	Ericales	625. simple KG zone (D1)	Judd 1984 (JArnArbor)	625. simple KG zone (D1): (a) tropical					Susanne Sontag	2015-09-10
185591	Agarista albiflora	Ericaceae	Ericales	626. Biogeographic region (D1)	Judd 1984 (JArnArbor)	626. Biogeographic region (D1): (c) South American					Susanne Sontag	2015-09-10
185594	Agarista albiflora	Ericaceae	Ericales	627. Biome (D1)	Judd 1984 (JArnArbor)	627. Biome (D1): (k) Tropical and subtropical moist broadleaf forests				"moist montane forests" "dwarft forests" "rocky areas"	Susanne Sontag	2015-09-10	Susanne Sontag	2015-09-10
185648	Agarista sleumeri	Ericaceae	Ericales	1. Habit (D1)	Judd 1984 (JArnArbor)	1. Habit (D1): (0) tree					Susanne Sontag	2015-09-14	Susanne Sontag	2015-09-14
185649	Agarista sleumeri	Ericaceae	Ericales	1. Habit (D1)	Judd 1984 (JArnArbor)	1. Habit (D1): (1) shrub					Susanne Sontag	2015-09-14	Susanne Sontag	2015-09-14
185653	Agarista sleumeri	Ericaceae	Ericales	625. simple KG zone (D1)	Judd 1984 (JArnArbor)	625. simple KG zone (D1): (a) tropical					Susanne Sontag	2015-09-14
185654	Agarista sleumeri	Ericaceae	Ericales	626. Biogeographic region (D1)	Judd 1984 (JArnArbor)	626. Biogeographic region (D1): (c) South American					Susanne Sontag	2015-09-14
185655	Agarista sleumeri	Ericaceae	Ericales	627. Biome (D1)	Judd 1984 (JArnArbor)	627. Biome (D1): (a) Tropical and subtropical coniferous forests				Pinus, Liqudambar,Quercus forests	Susanne Sontag	2015-09-14
185657	Aliciella latifolia	Polemoniaceae	Ericales	1. Habit (D1)	USDA Plant Database 2013 (website)	1. Habit (D1): (4) herb					Susanne Sontag	2015-09-14
185676	Aliciella latifolia	Polemoniaceae	Ericales	625. simple KG zone (D1)	USDA Plant Database 2013 (website)	625. simple KG zone (D1): (b) aride					Susanne Sontag	2015-09-14	Susanne Sontag	2015-09-14
185677	Aliciella latifolia	Polemoniaceae	Ericales	625. simple KG zone (D1)	USDA Plant Database 2013 (website)	625. simple KG zone (D1): (c) temperate					Susanne Sontag	2015-09-14
185661	Aliciella latifolia	Polemoniaceae	Ericales	626. Biogeographic region (D1)	USDA Plant Database 2013 (website)	626. Biogeographic region (D1): (a) Holarctic American					Susanne Sontag	2015-09-14
185675	Aliciella latifolia	Polemoniaceae	Ericales	627. Biome (D1)	USDA Plant Database 2013 (website)	627. Biome (D1): (d) Deserts and xeric shrublands					Susanne Sontag	2015-09-14
186161	Allantoma lineata	Lecythidaceae	Ericales	1. Habit (D1)	GBIF 2015 (website)	1. Habit (D1): (0) tree					Susanne Sontag	2015-09-16
186164	Allantoma lineata	Lecythidaceae	Ericales	625. simple KG zone (D1)	GBIF 2015 (website)	625. simple KG zone (D1): (a) tropical					Susanne Sontag	2015-09-16
186162	Allantoma lineata	Lecythidaceae	Ericales	626. Biogeographic region (D1)	GBIF 2015 (website)	626. Biogeographic region (D1): (c) South American					Susanne Sontag	2015-09-16
186163	Allantoma lineata	Lecythidaceae	Ericales	627. Biome (D1)	GBIF 2015 (website)	627. Biome (D1): (k) Tropical and subtropical moist broadleaf forests					Susanne Sontag	2015-09-16
185694	Allophyllum divaricatum	Polemoniaceae	Ericales	1. Habit (D1)	USDA Plant Database 2013 (website)	1. Habit (D1): (4) herb					Susanne Sontag	2015-09-14
198249	Allophyllum divaricatum	Polemoniaceae	Ericales	625. simple KG zone (D1)	Brand 1907 (book)	625. simple KG zone (D1): (b) aride					Susanne Sontag	2016-03-10
198251	Allophyllum divaricatum	Polemoniaceae	Ericales	625. simple KG zone (D1)	Brand 1907 (book)	625. simple KG zone (D1): (c) temperate					Susanne Sontag	2016-03-10
185695	Allophyllum divaricatum	Polemoniaceae	Ericales	626. Biogeographic region (D1)	USDA Plant Database 2013 (website)	626. Biogeographic region (D1): (a) Holarctic American					Susanne Sontag	2015-09-14
198250	Allophyllum divaricatum	Polemoniaceae	Ericales	627. Biome (D1)	Brand 1907 (book)	627. Biome (D1): (b) Temperate grasslands, savannas and shrublands					Susanne Sontag	2016-03-10
198248	Allophyllum divaricatum	Polemoniaceae	Ericales	628. Habit (D1)	Brand 1907 (book)	628. Habit (D1): (d) herb					Susanne Sontag	2016-03-10
185725	Alniphyllum fortunei	Styracaceae	Ericales	1. Habit (D1)	Flora of China 2014 (website)	1. Habit (D1): (0) tree					Susanne Sontag	2015-09-14
185747	Alniphyllum fortunei	Styracaceae	Ericales	625. simple KG zone (D1)	Flora of China 2014 (website)	625. simple KG zone (D1): (c) temperate					Susanne Sontag	2015-09-14
185726	Alniphyllum fortunei	Styracaceae	Ericales	626. Biogeographic region (D1)	Flora of China 2014 (website)	626. Biogeographic region (D1): (b) Holarctic Eurasian					Susanne Sontag	2015-09-14
185727	Alniphyllum fortunei	Styracaceae	Ericales	626. Biogeographic region (D1)	Flora of China 2014 (website)	626. Biogeographic region (D1): (e) Indo-Pacific					Susanne Sontag	2015-09-14
250096	Alniphyllum fortunei	Styracaceae	Ericales	627. Biome (D1)	Biotik 2019 (website)	627. Biome (D1): (k) Tropical and subtropical moist broadleaf forests					Maria von Balthazar	2019-05-13
185779	Amblyanthopsis membranacea	Primulaceae	Ericales	1. Habit (D1)	Engler 1902 (book)	1. Habit (D1): (1) shrub					Susanne Sontag	2015-09-14
205330	Amblyanthopsis membranacea	Primulaceae	Ericales	625. simple KG zone (D1)	GBIF 2017 (website)	625. simple KG zone (D1): (a) tropical					Maria von Balthazar	2017-01-31
185780	Amblyanthopsis membranacea	Primulaceae	Ericales	626. Biogeographic region (D1)	Engler 1902 (book)	626. Biogeographic region (D1): (e) Indo-Pacific					Susanne Sontag	2015-09-14
245885	Amblyanthopsis membranacea	Primulaceae	Ericales	627. Biome (D1)	India Biodiversity Portal 2019 (website)	627. Biome (D1): (c) Tropical and subtropical grasslands, savannas, shrublands					Maria von Balthazar	2019-04-08
198259	Amblyanthopsis membranacea	Primulaceae	Ericales	628. Habit (D1)	Mez 1902 (book)	628. Habit (D1): (b) shrub					Susanne Sontag	2016-03-10
198261	Amblyanthus glandulosus	Primulaceae	Ericales	625. simple KG zone (D1)	Mez 1902 (book)	625. simple KG zone (D1): (c) temperate					Susanne Sontag	2016-03-11
186246	Amblyanthus glandulosus	Primulaceae	Ericales	626. Biogeographic region (D1)	GBIF 2015 (website)	626. Biogeographic region (D1): (e) Indo-Pacific					Susanne Sontag	2015-09-18
198260	Amblyanthus glandulosus	Primulaceae	Ericales	628. Habit (D1)	Mez 1902 (book)	628. Habit (D1): (b) shrub					Susanne Sontag	2016-03-11
185786	Anagallis arvensis	Primulaceae	Ericales	1. Habit (D1)	Flora of North America 2014 (website)	1. Habit (D1): (4) herb					Susanne Sontag	2015-09-14
186058	Anagallis arvensis	Primulaceae	Ericales	625. simple KG zone (D1)	GBIF 2015 (website)	625. simple KG zone (D1): (c) temperate					Susanne Sontag	2015-09-15
186044	Anagallis arvensis	Primulaceae	Ericales	626. Biogeographic region (D1)	GBIF 2015 (website)	626. Biogeographic region (D1): (b) Holarctic Eurasian				"The native range of the species is Europe and Western Asia and North Africa",- "now naturalised almost worldwide, with a range that encompasses the Americas, Central and East Asia, the Indian Subcontinent, Malesia, the Pacific Islands, Australasia and So	Susanne Sontag	2015-09-15	Maria von Balthazar	2019-04-08
245890	Anagallis arvensis	Primulaceae	Ericales	627. Biome (D1)	Weeds of Australia 2019 (website)	627. Biome (D1): (b) Temperate grasslands, savannas and shrublands					Maria von Balthazar	2019-04-08
186067	Anagallis minima	Primulaceae	Ericales	1. Habit (D1)	GBIF 2015 (website)	1. Habit (D1): (4) herb					Susanne Sontag	2015-09-15
186082	Anagallis minima	Primulaceae	Ericales	625. simple KG zone (D1)	GBIF 2015 (website)	625. simple KG zone (D1): (c) temperate					Susanne Sontag	2015-09-15
186068	Anagallis minima	Primulaceae	Ericales	626. Biogeographic region (D1)	GBIF 2015 (website)	626. Biogeographic region (D1): (a) Holarctic American					Susanne Sontag	2015-09-15
186069	Anagallis minima	Primulaceae	Ericales	626. Biogeographic region (D1)	GBIF 2015 (website)	626. Biogeographic region (D1): (b) Holarctic Eurasian					Susanne Sontag	2015-09-15
245891	Anagallis minima	Primulaceae	Ericales	627. Biome (D1)	Calphotos 2019 (website)	627. Biome (D1): (b) Temperate grasslands, savannas and shrublands					Maria von Balthazar	2019-04-08
186092	Andersonia brevifolia	Ericaceae	Ericales	1. Habit (D1)	FloraBase 2015 (website)	1. Habit (D1): (4) herb					Susanne Sontag	2015-09-15	Maria von Balthazar	2019-03-14
186096	Andersonia brevifolia	Ericaceae	Ericales	625. simple KG zone (D1)	FloraBase 2015 (website)	625. simple KG zone (D1): (c) temperate					Susanne Sontag	2015-09-15
186093	Andersonia brevifolia	Ericaceae	Ericales	626. Biogeographic region (D1)	FloraBase 2015 (website)	626. Biogeographic region (D1): (f) Australian					Susanne Sontag	2015-09-15
186094	Andersonia brevifolia	Ericaceae	Ericales	627. Biome (D1)	FloraBase 2015 (website)	627. Biome (D1): (i) Mediterranean forests, woodlands and scrub				"Sandy & gravelly soils"	Susanne Sontag	2015-09-15
186095	Andersonia brevifolia	Ericaceae	Ericales	627. Biome (D1)	FloraBase 2015 (website)	627. Biome (D1): (d) Deserts and xeric shrublands				I am not sure about this data	Susanne Sontag	2015-09-15	Susanne Sontag	2015-09-15
186141	Andromeda polifolia	Ericaceae	Ericales	1. Habit (D1)	Flora of North America 2014 (website)	1. Habit (D1): (1) shrub					Susanne Sontag	2015-09-16	Maria von Balthazar	2019-03-14
186146	Andromeda polifolia	Ericaceae	Ericales	625. simple KG zone (D1)	GBIF 2015 (website)	625. simple KG zone (D1): (d) cold					Susanne Sontag	2015-09-16
186147	Andromeda polifolia	Ericaceae	Ericales	625. simple KG zone (D1)	GBIF 2015 (website)	625. simple KG zone (D1): (c) temperate					Susanne Sontag	2015-09-16
186144	Andromeda polifolia	Ericaceae	Ericales	626. Biogeographic region (D1)	GBIF 2015 (website)	626. Biogeographic region (D1): (a) Holarctic American					Susanne Sontag	2015-09-16
186145	Andromeda polifolia	Ericaceae	Ericales	626. Biogeographic region (D1)	GBIF 2015 (website)	626. Biogeographic region (D1): (b) Holarctic Eurasian					Susanne Sontag	2015-09-16
186149	Andromeda polifolia	Ericaceae	Ericales	627. Biome (D1)	GBIF 2015 (website)	627. Biome (D1): (n) Boreal forests/taiga					Susanne Sontag	2015-09-16
186153	Androsace maxima	Primulaceae	Ericales	1. Habit (D1)	GBIF 2015 (website)	1. Habit (D1): (4) herb					Susanne Sontag	2015-09-16
186151	Androsace maxima	Primulaceae	Ericales	625. simple KG zone (D1)	GBIF 2015 (website)	625. simple KG zone (D1): (c) temperate					Susanne Sontag	2015-09-16
186152	Androsace maxima	Primulaceae	Ericales	625. simple KG zone (D1)	GBIF 2015 (website)	625. simple KG zone (D1): (d) cold					Susanne Sontag	2015-09-16
186150	Androsace maxima	Primulaceae	Ericales	626. Biogeographic region (D1)	GBIF 2015 (website)	626. Biogeographic region (D1): (b) Holarctic Eurasian					Susanne Sontag	2015-09-16
186154	Androsace maxima	Primulaceae	Ericales	627. Biome (D1)	GBIF 2015 (website)	627. Biome (D1): (l) Temperate broadleaf and mixed forests				not sure	Susanne Sontag	2015-09-16
186155	Anneslea fragrans	Pentaphylacaceae	Ericales	1. Habit (D1)	Flora of China 2014 (website)	1. Habit (D1): (1) shrub					Susanne Sontag	2015-09-16
186156	Anneslea fragrans	Pentaphylacaceae	Ericales	1. Habit (D1)	Flora of China 2014 (website)	1. Habit (D1): (0) tree					Susanne Sontag	2015-09-16	Susanne Sontag	2015-09-16
186159	Anneslea fragrans	Pentaphylacaceae	Ericales	625. simple KG zone (D1)	GBIF 2015 (website)	625. simple KG zone (D1): (a) tropical					Susanne Sontag	2015-09-16
186160	Anneslea fragrans	Pentaphylacaceae	Ericales	625. simple KG zone (D1)	GBIF 2015 (website)	625. simple KG zone (D1): (c) temperate					Susanne Sontag	2015-09-16
186157	Anneslea fragrans	Pentaphylacaceae	Ericales	626. Biogeographic region (D1)	GBIF 2015 (website)	626. Biogeographic region (D1): (e) Indo-Pacific					Susanne Sontag	2015-09-16
186158	Anneslea fragrans	Pentaphylacaceae	Ericales	627. Biome (D1)	Flora of China 2014 (website)	627. Biome (D1): (k) Tropical and subtropical moist broadleaf forests					Susanne Sontag	2015-09-16	Susanne Sontag	2015-09-16
186171	Anomalanthus marlothii	Ericaceae	Ericales	1. Habit (D1)	Harvey et al 1859-1933 (book)	1. Habit (D1): (1) shrub					Susanne Sontag	2015-09-16	Maria von Balthazar	2019-03-13
186174	Anomalanthus marlothii	Ericaceae	Ericales	625. simple KG zone (D1)	Harvey et al 1859-1933 (book)	625. simple KG zone (D1): (c) temperate					Susanne Sontag	2015-09-16
186172	Anomalanthus marlothii	Ericaceae	Ericales	626. Biogeographic region (D1)	Harvey et al 1859-1933 (book)	626. Biogeographic region (D1): (d) African					Susanne Sontag	2015-09-16
186173	Anomalanthus marlothii	Ericaceae	Ericales	627. Biome (D1)	Harvey et al 1859-1933 (book)	627. Biome (D1): (i) Mediterranean forests, woodlands and scrub					Susanne Sontag	2015-09-16
186175	Antistrophe glabra	Primulaceae	Ericales	1. Habit (D1)	Pandurangan 1997 (NordJBot)	1. Habit (D1): (1) shrub					Susanne Sontag	2015-09-16
186178	Antistrophe glabra	Primulaceae	Ericales	625. simple KG zone (D1)	Pandurangan 1997 (NordJBot)	625. simple KG zone (D1): (a) tropical					Susanne Sontag	2015-09-16
186176	Antistrophe glabra	Primulaceae	Ericales	626. Biogeographic region (D1)	Pandurangan 1997 (NordJBot)	626. Biogeographic region (D1): (e) Indo-Pacific				"Endemic to southern Western Ghats of pe- ninsular India".	Susanne Sontag	2015-09-16
186177	Antistrophe glabra	Primulaceae	Ericales	627. Biome (D1)	Pandurangan 1997 (NordJBot)	627. Biome (D1): (k) Tropical and subtropical moist broadleaf forests					Susanne Sontag	2015-09-16
186179	Apterosperma oblata	Theaceae	Ericales	1. Habit (D1)	Flora of China 2014 (website)	1. Habit (D1): (0) tree					Susanne Sontag	2015-09-16
186180	Apterosperma oblata	Theaceae	Ericales	1. Habit (D1)	Flora of China 2014 (website)	1. Habit (D1): (1) shrub					Susanne Sontag	2015-09-16
193812	Apterosperma oblata	Theaceae	Ericales	625. simple KG zone (D1)	Flora of China 2014 (website)	625. simple KG zone (D1): (c) temperate					Susanne Sontag	2016-02-02
186181	Apterosperma oblata	Theaceae	Ericales	626. Biogeographic region (D1)	Flora of China 2014 (website)	626. Biogeographic region (D1): (e) Indo-Pacific				"endemic to China"	Susanne Sontag	2015-09-16	Susanne Sontag	2015-09-16
193813	Apterosperma oblata	Theaceae	Ericales	627. Biome (D1)	Flora of China 2014 (website)	627. Biome (D1): (l) Temperate broadleaf and mixed forests				not sure!	Susanne Sontag	2016-02-02
186182	Arbutus menziesii	Ericaceae	Ericales	1. Habit (D1)	GBIF 2015 (website)	1. Habit (D1): (0) tree					Susanne Sontag	2015-09-16
199118	Arbutus menziesii	Ericaceae	Ericales	625. simple KG zone (D1)	Flora of North America 2014 (website)	625. simple KG zone (D1): (c) temperate					Susanne Sontag	2016-03-24
186183	Arbutus menziesii	Ericaceae	Ericales	626. Biogeographic region (D1)	GBIF 2015 (website)	626. Biogeographic region (D1): (a) Holarctic American					Susanne Sontag	2015-09-16	Susanne Sontag	2015-09-16
199116	Arbutus menziesii	Ericaceae	Ericales	627. Biome (D1)	Flora of North America 2014 (website)	627. Biome (D1): (l) Temperate broadleaf and mixed forests					Susanne Sontag	2016-03-24
199098	Arbutus menziesii	Ericaceae	Ericales	628. Habit (D1)	Flora of North America 2014 (website)	628. Habit (D1): (a) tree					Susanne Sontag	2016-03-24
199099	Arbutus menziesii	Ericaceae	Ericales	628. Habit (D1)	Flora of North America 2014 (website)	628. Habit (D1): (b) shrub					Susanne Sontag	2016-03-24
186247	Archboldiodendron calosericeum	Pentaphylacaceae	Ericales	1. Habit (D1)	Kobuski 1940 (JArnArbor)	1. Habit (D1): (0) tree					Susanne Sontag	2015-09-18
186249	Archboldiodendron calosericeum	Pentaphylacaceae	Ericales	625. simple KG zone (D1)	GBIF 2015 (website)	625. simple KG zone (D1): (a) tropical					Susanne Sontag	2015-09-18
186248	Archboldiodendron calosericeum	Pentaphylacaceae	Ericales	626. Biogeographic region (D1)	Kobuski 1940 (JArnArbor)	626. Biogeographic region (D1): (e) Indo-Pacific					Susanne Sontag	2015-09-18
186250	Archboldiodendron calosericeum	Pentaphylacaceae	Ericales	627. Biome (D1)	Kobuski 1940 (JArnArbor)	627. Biome (D1): (k) Tropical and subtropical moist broadleaf forests					Susanne Sontag	2015-09-18
186238	Arctostaphylos uva-ursi	Ericaceae	Ericales	1. Habit (D1)	Flora of North America 2014 (website)	1. Habit (D1): (1) shrub					Susanne Sontag	2015-09-17
186241	Arctostaphylos uva-ursi	Ericaceae	Ericales	625. simple KG zone (D1)	Flora of North America 2014 (website)	625. simple KG zone (D1): (c) temperate					Susanne Sontag	2015-09-17
186242	Arctostaphylos uva-ursi	Ericaceae	Ericales	625. simple KG zone (D1)	Flora of North America 2014 (website)	625. simple KG zone (D1): (d) cold					Susanne Sontag	2015-09-17
186239	Arctostaphylos uva-ursi	Ericaceae	Ericales	626. Biogeographic region (D1)	Flora of North America 2014 (website)	626. Biogeographic region (D1): (a) Holarctic American					Susanne Sontag	2015-09-17
186240	Arctostaphylos uva-ursi	Ericaceae	Ericales	626. Biogeographic region (D1)	Flora of North America 2014 (website)	626. Biogeographic region (D1): (b) Holarctic Eurasian					Susanne Sontag	2015-09-17
186243	Arctostaphylos uva-ursi	Ericaceae	Ericales	627. Biome (D1)	GRIN Taxonomy 2015 (website)	627. Biome (D1): (n) Boreal forests/taiga					Susanne Sontag	2015-09-17
186244	Arctostaphylos uva-ursi	Ericaceae	Ericales	627. Biome (D1)	GRIN Taxonomy 2015 (website)	627. Biome (D1): (l) Temperate broadleaf and mixed forests					Susanne Sontag	2015-09-17
186234	Ardisia acutata	Primulaceae	Ericales	1. Habit (D1)	Lundell 1979 (Wrightia)	1. Habit (D1): (0) tree					Susanne Sontag	2015-09-17
186235	Ardisia acutata	Primulaceae	Ericales	625. simple KG zone (D1)	Lundell 1979 (Wrightia)	625. simple KG zone (D1): (a) tropical					Susanne Sontag	2015-09-17
186236	Ardisia acutata	Primulaceae	Ericales	626. Biogeographic region (D1)	Lundell 1979 (Wrightia)	626. Biogeographic region (D1): (c) South American					Susanne Sontag	2015-09-17
186237	Ardisia acutata	Primulaceae	Ericales	627. Biome (D1)	Lundell 1979 (Wrightia)	627. Biome (D1): (k) Tropical and subtropical moist broadleaf forests					Susanne Sontag	2015-09-17
186232	Ardisia calycosa	Primulaceae	Ericales	1. Habit (D1)	GRIN Taxonomy 2015 (website)	1. Habit (D1): (1) shrub				"Flora of Costa Rica ... by Paul C. Standley , v 18,pt 3, 886, 1938"	Susanne Sontag	2015-09-17
205314	Ardisia calycosa	Primulaceae	Ericales	625. simple KG zone (D1)	Hemsley 1879 (book)	625. simple KG zone (D1): (a) tropical					Maria von Balthazar	2017-01-31
186233	Ardisia calycosa	Primulaceae	Ericales	626. Biogeographic region (D1)	Flora of Nicaragua 2013 (website)	626. Biogeographic region (D1): (c) South American					Susanne Sontag	2015-09-17
205312	Ardisia calycosa	Primulaceae	Ericales	628. Habit (D1)	GRIN Taxonomy 2015 (website)	628. Habit (D1): (b) shrub					Maria von Balthazar	2017-01-31
205313	Ardisia calycosa	Primulaceae	Ericales	628. Habit (D1)	Hemsley 1879 (book)	628. Habit (D1): (a) tree					Maria von Balthazar	2017-01-31
186228	Ardisiandra primuloides	Primulaceae	Ericales	1. Habit (D1)	Knuth 1915 (BotJahrb)	1. Habit (D1): (4) herb					Susanne Sontag	2015-09-17
186229	Ardisiandra primuloides	Primulaceae	Ericales	626. Biogeographic region (D1)	Knuth 1915 (BotJahrb)	626. Biogeographic region (D1): (d) African					Susanne Sontag	2015-09-17
186226	Ardisiandra wettsteinii	Primulaceae	Ericales	1. Habit (D1)	Hyde, M.A., Wursten, B.T., Ballings, P. & Coates Palgrave, M. 2015 (website)	1. Habit (D1): (4) herb					Susanne Sontag	2015-09-17
186227	Ardisiandra wettsteinii	Primulaceae	Ericales	626. Biogeographic region (D1)	Hyde, M.A., Wursten, B.T., Ballings, P. & Coates Palgrave, M. 2015 (website)	626. Biogeographic region (D1): (d) African					Susanne Sontag	2015-09-17
245892	Ardisiandra wettsteinii	Primulaceae	Ericales	627. Biome (D1)	Flora of Zimbabwe 2019 (website)	627. Biome (D1): (l) Temperate broadleaf and mixed forests					Maria von Balthazar	2019-04-08
186220	Argania spinosa	Sapotaceae	Ericales	1. Habit (D1)	GBIF 2015 (website)	1. Habit (D1): (0) tree					Susanne Sontag	2015-09-17
186221	Argania spinosa	Sapotaceae	Ericales	625. simple KG zone (D1)	GBIF 2015 (website)	625. simple KG zone (D1): (b) aride				"endemic to the calcareous semi-desert Sous valley of southwestern Morocco and to the Algerian region of Tindouf in the western Mediterranean region"	Susanne Sontag	2015-09-17
186223	Argania spinosa	Sapotaceae	Ericales	626. Biogeographic region (D1)	GBIF 2015 (website)	626. Biogeographic region (D1): (d) African					Susanne Sontag	2015-09-17
186225	Argania spinosa	Sapotaceae	Ericales	627. Biome (D1)	GBIF 2015 (website)	627. Biome (D1): (d) Deserts and xeric shrublands					Susanne Sontag	2015-09-17
186216	Asteranthos brasiliensis	Lecythidaceae	Ericales	1. Habit (D1)	Smith & Mori 2014 (website)	1. Habit (D1): (0) tree					Susanne Sontag	2015-09-17
186218	Asteranthos brasiliensis	Lecythidaceae	Ericales	625. simple KG zone (D1)	Smith & Mori 2014 (website)	625. simple KG zone (D1): (a) tropical					Susanne Sontag	2015-09-17
186217	Asteranthos brasiliensis	Lecythidaceae	Ericales	626. Biogeographic region (D1)	Smith & Mori 2014 (website)	626. Biogeographic region (D1): (c) South American				"Upper Rio Negro and Río Orinoco regions of Colombia, Venezuela, and Brazil"	Susanne Sontag	2015-09-17
186219	Asteranthos brasiliensis	Lecythidaceae	Ericales	627. Biome (D1)	Smith & Mori 2014 (website)	627. Biome (D1): (k) Tropical and subtropical moist broadleaf forests				"Flooded forests on white sands beside black water rivers"	Susanne Sontag	2015-09-17
186213	Aubregrinia taiensis	Sapotaceae	Ericales	1. Habit (D1)	Aubréville & Pellegrin 1934 (BullSocBotFrance)	1. Habit (D1): (0) tree				Lit: the world list of the threatened trees	Susanne Sontag	2015-09-17
186214	Aubregrinia taiensis	Sapotaceae	Ericales	625. simple KG zone (D1)	Aubréville & Pellegrin 1934 (BullSocBotFrance)	625. simple KG zone (D1): (a) tropical					Susanne Sontag	2015-09-17
186212	Aubregrinia taiensis	Sapotaceae	Ericales	626. Biogeographic region (D1)	Aubréville & Pellegrin 1934 (BullSocBotFrance)	626. Biogeographic region (D1): (d) African					Susanne Sontag	2015-09-17	Susanne Sontag	2015-09-17
186215	Aubregrinia taiensis	Sapotaceae	Ericales	627. Biome (D1)	Aubréville & Pellegrin 1934 (BullSocBotFrance)	627. Biome (D1): (k) Tropical and subtropical moist broadleaf forests					Susanne Sontag	2015-09-17
186209	Aulandra cauliflora	Sapotaceae	Ericales	1. Habit (D1)	Pennington 1991 (book)	1. Habit (D1): (0) tree					Susanne Sontag	2015-09-17
186211	Aulandra cauliflora	Sapotaceae	Ericales	625. simple KG zone (D1)	Pennington 1991 (book)	625. simple KG zone (D1): (a) tropical					Susanne Sontag	2015-09-17
186210	Aulandra cauliflora	Sapotaceae	Ericales	626. Biogeographic region (D1)	Pennington 1991 (book)	626. Biogeographic region (D1): (e) Indo-Pacific					Susanne Sontag	2015-09-17
249980	Aulandra cauliflora	Sapotaceae	Ericales	627. Biome (D1)	Global Plants 2018 (website)	627. Biome (D1): (k) Tropical and subtropical moist broadleaf forests					Maria von Balthazar	2019-05-09
186186	Autranella congolensis	Sapotaceae	Ericales	1. Habit (D1)	IUCN Red List 2010 (website)	1. Habit (D1): (0) tree					Susanne Sontag	2015-09-16
249981	Autranella congolensis	Sapotaceae	Ericales	625. simple KG zone (D1)	IUCN Red List 2019 (website)	625. simple KG zone (D1): (a) tropical					Maria von Balthazar	2019-05-09
186185	Autranella congolensis	Sapotaceae	Ericales	626. Biogeographic region (D1)	IUCN Red List 2010 (website)	626. Biogeographic region (D1): (d) African				"Cameroon; Congo; Gabon; Nigeria"	Susanne Sontag	2015-09-16
186184	Autranella congolensis	Sapotaceae	Ericales	627. Biome (D1)	IUCN Red List 2010 (website)	627. Biome (D1): (k) Tropical and subtropical moist broadleaf forests				"A relatively rare rainforest species"	Susanne Sontag	2015-09-16
186251	Badula fragilis	Primulaceae	Ericales	1. Habit (D1)	Coode 1979 (KewBull)	1. Habit (D1): (0) tree					Susanne Sontag	2015-09-18
186252	Badula fragilis	Primulaceae	Ericales	625. simple KG zone (D1)	GBIF 2015 (website)	625. simple KG zone (D1): (a) tropical				"La Réunion"	Susanne Sontag	2015-09-18
186253	Badula fragilis	Primulaceae	Ericales	626. Biogeographic region (D1)	GBIF 2015 (website)	626. Biogeographic region (D1): (d) African					Susanne Sontag	2015-09-18
186254	Badula fragilis	Primulaceae	Ericales	627. Biome (D1)	Coode 1979 (KewBull)	627. Biome (D1): (k) Tropical and subtropical moist broadleaf forests				not sure	Susanne Sontag	2015-09-18
186407	Baillonella toxisperma	Sapotaceae	Ericales	1. Habit (D1)	GBIF 2015 (website)	1. Habit (D1): (0) tree					Susanne Sontag	2015-09-21
186409	Baillonella toxisperma	Sapotaceae	Ericales	625. simple KG zone (D1)	GBIF 2015 (website)	625. simple KG zone (D1): (a) tropical					Susanne Sontag	2015-09-21
186410	Baillonella toxisperma	Sapotaceae	Ericales	626. Biogeographic region (D1)	GBIF 2015 (website)	626. Biogeographic region (D1): (d) African					Susanne Sontag	2015-09-21
186408	Baillonella toxisperma	Sapotaceae	Ericales	627. Biome (D1)	GBIF 2015 (website)	627. Biome (D1): (k) Tropical and subtropical moist broadleaf forests				subtropical or tropical moist lowland forests	Susanne Sontag	2015-09-21
198341	Balthasaria mannii	Pentaphylacaceae	Ericales	625. simple KG zone (D1)	GBIF 2015 (website)	625. simple KG zone (D1): (a) tropical					Susanne Sontag	2016-03-17
186418	Balthasaria mannii	Pentaphylacaceae	Ericales	626. Biogeographic region (D1)	GBIF 2015 (website)	626. Biogeographic region (D1): (d) African					Susanne Sontag	2015-09-21
205341	Balthasaria mannii	Pentaphylacaceae	Ericales	628. Habit (D1)	GBIF 2017 (website)	628. Habit (D1): (a) tree					Maria von Balthazar	2017-01-31
187049	Barringtonia asiatica	Lecythidaceae	Ericales	1. Habit (D1)	Flora of China 2013 (website)	1. Habit (D1): (0) tree					Susanne Sontag	2015-09-25
187050	Barringtonia asiatica	Lecythidaceae	Ericales	625. simple KG zone (D1)	Flora of China 2013 (website)	625. simple KG zone (D1): (a) tropical					Susanne Sontag	2015-09-25
187051	Barringtonia asiatica	Lecythidaceae	Ericales	626. Biogeographic region (D1)	Flora of China 2013 (website)	626. Biogeographic region (D1): (e) Indo-Pacific					Susanne Sontag	2015-09-25
187052	Barringtonia asiatica	Lecythidaceae	Ericales	626. Biogeographic region (D1)	Flora of China 2013 (website)	626. Biogeographic region (D1): (b) Holarctic Eurasian				"Japan"	Susanne Sontag	2015-09-25
187053	Barringtonia asiatica	Lecythidaceae	Ericales	626. Biogeographic region (D1)	GBIF 2015 (website)	626. Biogeographic region (D1): (d) African				"coast E-Africa, Madagascar, ?Seychellen, ?Mauritius.."	Susanne Sontag	2015-09-25
187054	Barringtonia asiatica	Lecythidaceae	Ericales	627. Biome (D1)	GBIF 2015 (website)	627. Biome (D1): (e) Mangroves					Susanne Sontag	2015-09-25
187055	Barringtonia racemosa	Lecythidaceae	Ericales	1. Habit (D1)	GBIF 2015 (website)	1. Habit (D1): (0) tree					Susanne Sontag	2015-09-25
187056	Barringtonia racemosa	Lecythidaceae	Ericales	625. simple KG zone (D1)	GBIF 2015 (website)	625. simple KG zone (D1): (a) tropical					Susanne Sontag	2015-09-25
187057	Barringtonia racemosa	Lecythidaceae	Ericales	626. Biogeographic region (D1)	GBIF 2015 (website)	626. Biogeographic region (D1): (e) Indo-Pacific					Susanne Sontag	2015-09-25
187058	Barringtonia racemosa	Lecythidaceae	Ericales	626. Biogeographic region (D1)	GBIF 2015 (website)	626. Biogeographic region (D1): (d) African				"Kenya to South Africa"	Susanne Sontag	2015-09-25
187059	Barringtonia racemosa	Lecythidaceae	Ericales	627. Biome (D1)	GBIF 2015 (website)	627. Biome (D1): (e) Mangroves				"found in coastal swamp forests and on the edges of estuaries in the Indian Ocean.."	Susanne Sontag	2015-09-25
187062	Beccariella sebertii	Sapotaceae	Ericales	1. Habit (D1)	Pennington 1991 (book)	1. Habit (D1): (1) shrub					Susanne Sontag	2015-09-25
187060	Beccariella sebertii	Sapotaceae	Ericales	625. simple KG zone (D1)	GBIF 2015 (website)	625. simple KG zone (D1): (a) tropical					Susanne Sontag	2015-09-25
187061	Beccariella sebertii	Sapotaceae	Ericales	626. Biogeographic region (D1)	GBIF 2015 (website)	626. Biogeographic region (D1): (e) Indo-Pacific				"SE New Caledonia"	Susanne Sontag	2015-09-25
246541	Beccariella sebertii	Sapotaceae	Ericales	627. Biome (D1)	endemia 2019 (website)	627. Biome (D1): (b) Temperate grasslands, savannas and shrublands					Maria von Balthazar	2019-04-11
187063	Bejaria racemosa	Ericaceae	Ericales	1. Habit (D1)	Flora of North America 2014 (website)	1. Habit (D1): (1) shrub					Susanne Sontag	2015-09-25
187064	Bejaria racemosa	Ericaceae	Ericales	625. simple KG zone (D1)	Flora of North America 2014 (website)	625. simple KG zone (D1): (c) temperate					Susanne Sontag	2015-09-25
187065	Bejaria racemosa	Ericaceae	Ericales	626. Biogeographic region (D1)	Flora of North America 2014 (website)	626. Biogeographic region (D1): (a) Holarctic American					Susanne Sontag	2015-09-25
199194	Bejaria racemosa	Ericaceae	Ericales	628. Habit (D1)	Flora of North America 2014 (website)	628. Habit (D1): (b) shrub					Susanne Sontag	2016-03-24
192062	Berneuxia thibetica	Diapensiaceae	Ericales	1. Habit (D1)	Flora of China 2014 (website)	1. Habit (D1): (4) herb					Susanne Sontag	2015-12-15
192063	Berneuxia thibetica	Diapensiaceae	Ericales	625. simple KG zone (D1)	GBIF 2015 (website)	625. simple KG zone (D1): (c) temperate					Susanne Sontag	2015-12-15
192064	Berneuxia thibetica	Diapensiaceae	Ericales	626. Biogeographic region (D1)	GBIF 2015 (website)	626. Biogeographic region (D1): (e) Indo-Pacific					Susanne Sontag	2015-12-15
192065	Berneuxia thibetica	Diapensiaceae	Ericales	626. Biogeographic region (D1)	GBIF 2015 (website)	626. Biogeographic region (D1): (b) Holarctic Eurasian					Susanne Sontag	2015-12-15
192067	Berneuxia thibetica	Diapensiaceae	Ericales	627. Biome (D1)	Flora of China 2015 (website)	627. Biome (D1): (l) Temperate broadleaf and mixed forests				"wet Abies forests, broadleaved deciduous forests, thickets"	Susanne Sontag	2015-12-15
198985	Bertholletia excelsa	Lecythidaceae	Ericales	625. simple KG zone (D1)	Lecythidaceae Pages 2014 (website)	625. simple KG zone (D1): (a) tropical					Susanne Sontag	2016-03-24
198984	Bertholletia excelsa	Lecythidaceae	Ericales	626. Biogeographic region (D1)	Lecythidaceae Pages 2014 (website)	626. Biogeographic region (D1): (c) South American					Susanne Sontag	2016-03-24
243332	Bertholletia excelsa	Lecythidaceae	Ericales	627. Biome (D1)	Matta & Scudeller 2012 (BrazJBot)	627. Biome (D1): (k) Tropical and subtropical moist broadleaf forests					Maria von Balthazar	2019-03-14
198983	Bertholletia excelsa	Lecythidaceae	Ericales	628. Habit (D1)	Lecythidaceae Pages 2014 (website)	628. Habit (D1): (a) tree					Susanne Sontag	2016-03-24
197249	Bonellia albiflora	Primulaceae	Ericales	625. simple KG zone (D1)	Ståhl 2010 (FloraNeotropica)	625. simple KG zone (D1): (a) tropical					Susanne Sontag	2016-02-26
197244	Bonellia albiflora	Primulaceae	Ericales	626. Biogeographic region (D1)	Ståhl 2010 (FloraNeotropica)	626. Biogeographic region (D1): (c) South American					Susanne Sontag	2016-02-26
197239	Bonellia albiflora	Primulaceae	Ericales	627. Biome (D1)	Ståhl 2010 (FloraNeotropica)	627. Biome (D1): (m) Tropical and subtropical dry broadleaf forests					Susanne Sontag	2016-02-26
197252	Bonellia albiflora	Primulaceae	Ericales	628. Habit (D1)	Ståhl 2010 (FloraNeotropica)	628. Habit (D1): (a) tree				"small tree"	Susanne Sontag	2016-02-26
197253	Bonellia albiflora	Primulaceae	Ericales	628. Habit (D1)	Ståhl 2010 (FloraNeotropica)	628. Habit (D1): (b) shrub					Susanne Sontag	2016-02-26
198233	Bonplandia geminiflora	Polemoniaceae	Ericales	625. simple KG zone (D1)	Cavanilles 1800 (AnalesHistNat)	625. simple KG zone (D1): (b) aride					Susanne Sontag	2016-03-10
198234	Bonplandia geminiflora	Polemoniaceae	Ericales	625. simple KG zone (D1)	Cavanilles 1800 (AnalesHistNat)	625. simple KG zone (D1): (c) temperate					Susanne Sontag	2016-03-10
198236	Bonplandia geminiflora	Polemoniaceae	Ericales	625. simple KG zone (D1)	Cavanilles 1800 (AnalesHistNat)	625. simple KG zone (D1): (a) tropical					Susanne Sontag	2016-03-10
198226	Bonplandia geminiflora	Polemoniaceae	Ericales	626. Biogeographic region (D1)	Cavanilles 1800 (AnalesHistNat)	626. Biogeographic region (D1): (c) South American					Susanne Sontag	2016-03-10
198227	Bonplandia geminiflora	Polemoniaceae	Ericales	627. Biome (D1)	Calphotos 2019 (website)	627. Biome (D1): (m) Tropical and subtropical dry broadleaf forests				https://calphotos.berkeley.edu/cgi/img_query?seq_num=555885&one=T	Susanne Sontag	2016-03-10	Maria von Balthazar	2019-04-08
198225	Bonplandia geminiflora	Polemoniaceae	Ericales	628. Habit (D1)	Cavanilles 1800 (AnalesHistNat)	628. Habit (D1): (d) herb					Susanne Sontag	2016-03-10
243381	Brazzeia longipedicellata	Lecythidaceae	Ericales	625. simple KG zone (D1)	GBIF 2018 (website)	625. simple KG zone (D1): (a) tropical					Maria von Balthazar	2019-03-14
198459	Brazzeia longipedicellata	Lecythidaceae	Ericales	626. Biogeographic region (D1)	Appel 1996 (BJLS)	626. Biogeographic region (D1): (d) African					Susanne Sontag	2016-03-21
198460	Brazzeia longipedicellata	Lecythidaceae	Ericales	628. Habit (D1)	Appel 1996 (BJLS)	628. Habit (D1): (a) tree					Susanne Sontag	2016-03-21
196835	Breviea sericea	Sapotaceae	Ericales	625. simple KG zone (D1)	Aubréville & Pellegrin 1934 (BullSocBotFrance)	625. simple KG zone (D1): (a) tropical					Susanne Sontag	2016-02-25
196834	Breviea sericea	Sapotaceae	Ericales	626. Biogeographic region (D1)	Aubréville & Pellegrin 1934 (BullSocBotFrance)	626. Biogeographic region (D1): (d) African					Susanne Sontag	2016-02-25
246542	Breviea sericea	Sapotaceae	Ericales	627. Biome (D1)	Global Plants 2018 (website)	627. Biome (D1): (k) Tropical and subtropical moist broadleaf forests				https://plants.jstor.org/compilation/Breviea.sericea	Maria von Balthazar	2019-04-11
196836	Breviea sericea	Sapotaceae	Ericales	628. Habit (D1)	Aubréville & Pellegrin 1934 (BullSocBotFrance)	628. Habit (D1): (a) tree					Susanne Sontag	2016-02-25
193653	Bruinsmia styracoides	Styracaceae	Ericales	1. Habit (D1)	Perkins 1928 (book)	1. Habit (D1): (0) tree					Susanne Sontag	2016-01-26
193655	Bruinsmia styracoides	Styracaceae	Ericales	625. simple KG zone (D1)	GBIF 2015 (website)	625. simple KG zone (D1): (a) tropical					Susanne Sontag	2016-01-26
193654	Bruinsmia styracoides	Styracaceae	Ericales	626. Biogeographic region (D1)	GBIF 2015 (website)	626. Biogeographic region (D1): (e) Indo-Pacific					Susanne Sontag	2016-01-26
193656	Bruinsmia styracoides	Styracaceae	Ericales	627. Biome (D1)	GBIF 2015 (website)	627. Biome (D1): (k) Tropical and subtropical moist broadleaf forests				"guessed from the illustratiion"	Susanne Sontag	2016-01-26
198247	Bryantiella palmeri	Polemoniaceae	Ericales	625. simple KG zone (D1)	Watson 1889 (ProcAmerAcadArts)	625. simple KG zone (D1): (c) temperate					Susanne Sontag	2016-03-10
198244	Bryantiella palmeri	Polemoniaceae	Ericales	626. Biogeographic region (D1)	Watson 1889 (ProcAmerAcadArts)	626. Biogeographic region (D1): (a) Holarctic American					Susanne Sontag	2016-03-10
198245	Bryantiella palmeri	Polemoniaceae	Ericales	627. Biome (D1)	Watson 1889 (ProcAmerAcadArts)	627. Biome (D1): (b) Temperate grasslands, savannas and shrublands					Susanne Sontag	2016-03-10
198246	Bryantiella palmeri	Polemoniaceae	Ericales	627. Biome (D1)	Watson 1889 (ProcAmerAcadArts)	627. Biome (D1): (i) Mediterranean forests, woodlands and scrub					Susanne Sontag	2016-03-10
198237	Bryantiella palmeri	Polemoniaceae	Ericales	628. Habit (D1)	Watson 1889 (ProcAmerAcadArts)	628. Habit (D1): (d) herb					Susanne Sontag	2016-03-10
197520	Bryocarpum himalaicum	Primulaceae	Ericales	625. simple KG zone (D1)	Flora of China 2014 (website)	625. simple KG zone (D1): (c) temperate					Susanne Sontag	2016-02-26
197521	Bryocarpum himalaicum	Primulaceae	Ericales	625. simple KG zone (D1)	Flora of China 2014 (website)	625. simple KG zone (D1): (a) tropical					Susanne Sontag	2016-02-26
197516	Bryocarpum himalaicum	Primulaceae	Ericales	626. Biogeographic region (D1)	Flora of China 2014 (website)	626. Biogeographic region (D1): (e) Indo-Pacific					Susanne Sontag	2016-02-26
197517	Bryocarpum himalaicum	Primulaceae	Ericales	627. Biome (D1)	Flora of China 2014 (website)	627. Biome (D1): (g) Temperate coniferous forests					Susanne Sontag	2016-02-26
197518	Bryocarpum himalaicum	Primulaceae	Ericales	627. Biome (D1)	Flora of China 2014 (website)	627. Biome (D1): (a) Tropical and subtropical coniferous forests					Susanne Sontag	2016-02-26
197519	Bryocarpum himalaicum	Primulaceae	Ericales	627. Biome (D1)	Flora of China 2014 (website)	627. Biome (D1): (l) Temperate broadleaf and mixed forests					Susanne Sontag	2016-02-26
197515	Bryocarpum himalaicum	Primulaceae	Ericales	628. Habit (D1)	Flora of China 2014 (website)	628. Habit (D1): (d) herb					Susanne Sontag	2016-02-26
205316	Burckella banikiensis	Sapotaceae	Ericales	625. simple KG zone (D1)	eol 2017 (website)	625. simple KG zone (D1): (a) tropical					Maria von Balthazar	2017-01-31
186255	Burckella banikiensis	Sapotaceae	Ericales	626. Biogeographic region (D1)	Pennington 1991 (book)	626. Biogeographic region (D1): (e) Indo-Pacific					Susanne Sontag	2015-09-18
205317	Burckella banikiensis	Sapotaceae	Ericales	627. Biome (D1)	eol 2017 (website)	627. Biome (D1): (k) Tropical and subtropical moist broadleaf forests				lowland rainforest	Maria von Balthazar	2017-01-31
205315	Burckella banikiensis	Sapotaceae	Ericales	628. Habit (D1)	eol 2017 (website)	628. Habit (D1): (a) tree					Maria von Balthazar	2017-01-31
199225	Calluna vulgaris	Ericaceae	Ericales	625. simple KG zone (D1)	Thomé 1885 (book)	625. simple KG zone (D1): (d) cold					Susanne Sontag	2016-03-24
199227	Calluna vulgaris	Ericaceae	Ericales	625. simple KG zone (D1)	Thomé 1885 (book)	625. simple KG zone (D1): (e) polar					Susanne Sontag	2016-03-24
199205	Calluna vulgaris	Ericaceae	Ericales	626. Biogeographic region (D1)	Thomé 1885 (book)	626. Biogeographic region (D1): (b) Holarctic Eurasian					Susanne Sontag	2016-03-24
199220	Calluna vulgaris	Ericaceae	Ericales	627. Biome (D1)	Thomé 1885 (book)	627. Biome (D1): (b) Temperate grasslands, savannas and shrublands				pecies typically dominates heaths, moors, bogs and grasslands, which are poor in nutrients. It also grows in acidic soils in open woodland, and can tolerate a range of moisture levels, from wet peat bogs to exposed and dry areas	Susanne Sontag	2016-03-24
199222	Calluna vulgaris	Ericaceae	Ericales	627. Biome (D1)	Thomé 1885 (book)	627. Biome (D1): (n) Boreal forests/taiga					Susanne Sontag	2016-03-24
199206	Calluna vulgaris	Ericaceae	Ericales	628. Habit (D1)	Thomé 1885 (book)	628. Habit (D1): (b) shrub					Susanne Sontag	2016-03-24
193780	Camellia japonica	Theaceae	Ericales	1. Habit (D1)	Flora of China 2014 (website)	1. Habit (D1): (1) shrub					Susanne Sontag	2016-02-02
193783	Camellia japonica	Theaceae	Ericales	1. Habit (D1)	Flora of China 2014 (website)	1. Habit (D1): (0) tree					Susanne Sontag	2016-02-02
193785	Camellia japonica	Theaceae	Ericales	625. simple KG zone (D1)	Flora of China 2014 (website)	625. simple KG zone (D1): (c) temperate					Susanne Sontag	2016-02-02
193786	Camellia japonica	Theaceae	Ericales	625. simple KG zone (D1)	Flora of China 2014 (website)	625. simple KG zone (D1): (d) cold				after Koeppen-Geiger climate classification	Susanne Sontag	2016-02-02
193782	Camellia japonica	Theaceae	Ericales	626. Biogeographic region (D1)	Flora of China 2014 (website)	626. Biogeographic region (D1): (b) Holarctic Eurasian				Taiwan (introduced), Java (introduced), Vietnam (introduced), Nepal (introduced), trop. Africa (introduced), Madeira (introduced) (Madeira Isl.(introduced)), Mexico (introduced), Bolivia (introduced), Colombia (introduced), USA (introduced) (Florida (intr	Susanne Sontag	2016-02-02
193784	Camellia japonica	Theaceae	Ericales	627. Biome (D1)	Flora of China 2014 (website)	627. Biome (D1): (l) Temperate broadleaf and mixed forests					Susanne Sontag	2016-02-02
205282	Camellia sinensis	Theaceae	Ericales	625. simple KG zone (D1)	Flora of China 2017 (website)	625. simple KG zone (D1): (a) tropical					Maria von Balthazar	2017-01-30
205287	Camellia sinensis	Theaceae	Ericales	625. simple KG zone (D1)	Flora of China 2017 (website)	625. simple KG zone (D1): (c) temperate					Maria von Balthazar	2017-01-30
205283	Camellia sinensis	Theaceae	Ericales	626. Biogeographic region (D1)	Flora of China 2017 (website)	626. Biogeographic region (D1): (b) Holarctic Eurasian					Maria von Balthazar	2017-01-30
205284	Camellia sinensis	Theaceae	Ericales	626. Biogeographic region (D1)	Flora of China 2017 (website)	626. Biogeographic region (D1): (e) Indo-Pacific					Maria von Balthazar	2017-01-30
205285	Camellia sinensis	Theaceae	Ericales	627. Biome (D1)	Flora of China 2017 (website)	627. Biome (D1): (k) Tropical and subtropical moist broadleaf forests					Maria von Balthazar	2017-01-30
205286	Camellia sinensis	Theaceae	Ericales	627. Biome (D1)	Flora of China 2017 (website)	627. Biome (D1): (l) Temperate broadleaf and mixed forests					Maria von Balthazar	2017-01-30
205280	Camellia sinensis	Theaceae	Ericales	628. Habit (D1)	Flora of China 2017 (website)	628. Habit (D1): (a) tree					Maria von Balthazar	2017-01-30
205281	Camellia sinensis	Theaceae	Ericales	628. Habit (D1)	Flora of China 2017 (website)	628. Habit (D1): (b) shrub					Maria von Balthazar	2017-01-30
193551	Cantua buxifolia	Polemoniaceae	Ericales	1. Habit (D1)	GBIF 2015 (website)	1. Habit (D1): (1) shrub					Susanne Sontag	2016-01-21
198213	Cantua buxifolia	Polemoniaceae	Ericales	625. simple KG zone (D1)	GBIF 2015 (website)	625. simple KG zone (D1): (c) temperate					Susanne Sontag	2016-03-10
198211	Cantua buxifolia	Polemoniaceae	Ericales	626. Biogeographic region (D1)	GBIF 2015 (website)	626. Biogeographic region (D1): (c) South American					Susanne Sontag	2016-03-10
198212	Cantua buxifolia	Polemoniaceae	Ericales	627. Biome (D1)	GBIF 2015 (website)	627. Biome (D1): (h) Montane grasslands and shrublands					Susanne Sontag	2016-03-10
198210	Cantua buxifolia	Polemoniaceae	Ericales	628. Habit (D1)	GBIF 2015 (website)	628. Habit (D1): (b) shrub					Susanne Sontag	2016-03-10
205245	Cantua coerulea	Polemoniaceae	Ericales	625. simple KG zone (D1)	Rzedowski & Calderon de Rzedowksi 1995 (FLORA DEL BAJÍO Y DE REGIONES ADYACENTES)	625. simple KG zone (D1): (b) aride					Maria von Balthazar	2017-01-30
205246	Cantua coerulea	Polemoniaceae	Ericales	626. Biogeographic region (D1)	Rzedowski & Calderon de Rzedowksi 1995 (FLORA DEL BAJÍO Y DE REGIONES ADYACENTES)	626. Biogeographic region (D1): (c) South American					Maria von Balthazar	2017-01-30
205247	Cantua coerulea	Polemoniaceae	Ericales	627. Biome (D1)	Rzedowski & Calderon de Rzedowksi 1995 (FLORA DEL BAJÍO Y DE REGIONES ADYACENTES)	627. Biome (D1): (h) Montane grasslands and shrublands				arid open or shrub areas at an elevation of around 2000 m	Maria von Balthazar	2017-01-30
205244	Cantua coerulea	Polemoniaceae	Ericales	628. Habit (D1)	Rzedowski & Calderon de Rzedowksi 1995 (FLORA DEL BAJÍO Y DE REGIONES ADYACENTES)	628. Habit (D1): (d) herb					Maria von Balthazar	2017-01-30
205318	Cantua flexuosa	Polemoniaceae	Ericales	625. simple KG zone (D1)	GBIF 2017 (website)	625. simple KG zone (D1): (a) tropical					Maria von Balthazar	2017-01-31
205319	Cantua flexuosa	Polemoniaceae	Ericales	625. simple KG zone (D1)	GBIF 2017 (website)	625. simple KG zone (D1): (c) temperate					Maria von Balthazar	2017-01-31
198206	Cantua flexuosa	Polemoniaceae	Ericales	626. Biogeographic region (D1)	Porter & Prather 2008 (Aliso)	626. Biogeographic region (D1): (c) South American					Susanne Sontag	2016-03-09
198204	Cantua flexuosa	Polemoniaceae	Ericales	628. Habit (D1)	Porter & Prather 2008 (Aliso)	628. Habit (D1): (a) tree				"small tree"	Susanne Sontag	2016-03-09
198205	Cantua flexuosa	Polemoniaceae	Ericales	628. Habit (D1)	Porter & Prather 2008 (Aliso)	628. Habit (D1): (b) shrub					Susanne Sontag	2016-03-09
195940	Capurodendron nodosum	Sapotaceae	Ericales	625. simple KG zone (D1)	Aubréville 1974 (book)	625. simple KG zone (D1): (a) tropical					Susanne Sontag	2016-02-22
195937	Capurodendron nodosum	Sapotaceae	Ericales	626. Biogeographic region (D1)	Aubréville 1974 (book)	626. Biogeographic region (D1): (d) African					Susanne Sontag	2016-02-22
249982	Capurodendron nodosum	Sapotaceae	Ericales	627. Biome (D1)	Flore de Madagascar et des Comores 1974 (book)	627. Biome (D1): (m) Tropical and subtropical dry broadleaf forests					Maria von Balthazar	2019-05-09
195948	Capurodendron nodosum	Sapotaceae	Ericales	628. Habit (D1)	Aubréville 1974 (book)	628. Habit (D1): (a) tree					Susanne Sontag	2016-02-22
198462	Careya arborea	Lecythidaceae	Ericales	1. Habit (D1)	Tsou 1994 (MemNYBotGard)	1. Habit (D1): (0) tree					Susanne Sontag	2016-03-21
198656	Careya arborea	Lecythidaceae	Ericales	625. simple KG zone (D1)	Tsou 1994 (MemNYBotGard)	625. simple KG zone (D1): (c) temperate					Susanne Sontag	2016-03-23
198657	Careya arborea	Lecythidaceae	Ericales	625. simple KG zone (D1)	Tsou 1994 (MemNYBotGard)	625. simple KG zone (D1): (a) tropical					Susanne Sontag	2016-03-23
198461	Careya arborea	Lecythidaceae	Ericales	626. Biogeographic region (D1)	Tsou 1994 (MemNYBotGard)	626. Biogeographic region (D1): (e) Indo-Pacific					Susanne Sontag	2016-03-21
243354	Careya arborea	Lecythidaceae	Ericales	627. Biome (D1)	India Biodiversity Portal 2019 (website)	627. Biome (D1): (m) Tropical and subtropical dry broadleaf forests				https://indiabiodiversity.org/species/show/229071	Maria von Balthazar	2019-03-14
198463	Careya arborea	Lecythidaceae	Ericales	628. Habit (D1)	Tsou 1994 (MemNYBotGard)	628. Habit (D1): (a) tree					Susanne Sontag	2016-03-21
198981	Cariniana micrantha	Lecythidaceae	Ericales	625. simple KG zone (D1)	Lecythidaceae Pages 2014 (website)	625. simple KG zone (D1): (a) tropical					Susanne Sontag	2016-03-24
198982	Cariniana micrantha	Lecythidaceae	Ericales	626. Biogeographic region (D1)	Lecythidaceae Pages 2014 (website)	626. Biogeographic region (D1): (c) South American					Susanne Sontag	2016-03-24
243333	Cariniana micrantha	Lecythidaceae	Ericales	627. Biome (D1)	Peres Biotropica (1991)	627. Biome (D1): (k) Tropical and subtropical moist broadleaf forests					Maria von Balthazar	2019-03-14
198980	Cariniana micrantha	Lecythidaceae	Ericales	628. Habit (D1)	Lecythidaceae Pages 2014 (website)	628. Habit (D1): (a) tree					Susanne Sontag	2016-03-24
199142	Cassiope mertensiana	Ericaceae	Ericales	625. simple KG zone (D1)	Jepson eFlora 2014 (website)	625. simple KG zone (D1): (c) temperate					Susanne Sontag	2016-03-24
199135	Cassiope mertensiana	Ericaceae	Ericales	626. Biogeographic region (D1)	Jepson eFlora 2014 (website)	626. Biogeographic region (D1): (a) Holarctic American					Susanne Sontag	2016-03-24
199137	Cassiope mertensiana	Ericaceae	Ericales	627. Biome (D1)	Jepson eFlora 2014 (website)	627. Biome (D1): (h) Montane grasslands and shrublands				"Moist, subalpine slopes, around rocks, areas of late snow"	Susanne Sontag	2016-03-24
199139	Cassiope mertensiana	Ericaceae	Ericales	628. Habit (D1)	Jepson eFlora 2014 (website)	628. Habit (D1): (b) shrub					Susanne Sontag	2016-03-24
199251	Ceratiola ericoides	Ericaceae	Ericales	625. simple KG zone (D1)	Flora of North America 2014 (website)	625. simple KG zone (D1): (c) temperate					Susanne Sontag	2016-03-24
199246	Ceratiola ericoides	Ericaceae	Ericales	626. Biogeographic region (D1)	Flora of North America 2014 (website)	626. Biogeographic region (D1): (a) Holarctic American					Susanne Sontag	2016-03-24
199252	Ceratiola ericoides	Ericaceae	Ericales	627. Biome (D1)	Flora of North America 2014 (website)	627. Biome (D1): (b) Temperate grasslands, savannas and shrublands				"very drought tolerant; native to coastal areas of southeastern US"	Susanne Sontag	2016-03-24
199245	Ceratiola ericoides	Ericaceae	Ericales	628. Habit (D1)	Flora of North America 2014 (website)	628. Habit (D1): (b) shrub					Susanne Sontag	2016-03-24
199484	Chamaedaphne calyculata	Ericaceae	Ericales	625. simple KG zone (D1)	Flora of North America 2014 (website)	625. simple KG zone (D1): (c) temperate					Susanne Sontag	2016-04-05
199485	Chamaedaphne calyculata	Ericaceae	Ericales	625. simple KG zone (D1)	Flora of North America 2014 (website)	625. simple KG zone (D1): (d) cold					Susanne Sontag	2016-04-05
199486	Chamaedaphne calyculata	Ericaceae	Ericales	625. simple KG zone (D1)	Flora of North America 2014 (website)	625. simple KG zone (D1): (e) polar					Susanne Sontag	2016-04-05
199482	Chamaedaphne calyculata	Ericaceae	Ericales	626. Biogeographic region (D1)	Flora of North America 2014 (website)	626. Biogeographic region (D1): (a) Holarctic American					Susanne Sontag	2016-04-05
199483	Chamaedaphne calyculata	Ericaceae	Ericales	626. Biogeographic region (D1)	Flora of North America 2014 (website)	626. Biogeographic region (D1): (b) Holarctic Eurasian					Susanne Sontag	2016-04-05
199487	Chamaedaphne calyculata	Ericaceae	Ericales	627. Biome (D1)	Flora of North America 2014 (website)	627. Biome (D1): (g) Temperate coniferous forests					Susanne Sontag	2016-04-05
199488	Chamaedaphne calyculata	Ericaceae	Ericales	627. Biome (D1)	Flora of North America 2014 (website)	627. Biome (D1): (n) Boreal forests/taiga				"Boreal and subarctic peatlands, margins of boggy swamps and streams in coniferous forests, pocosins in coastal plain, often forming dense thickets"	Susanne Sontag	2016-04-05
199481	Chamaedaphne calyculata	Ericaceae	Ericales	628. Habit (D1)	Flora of North America 2014 (website)	628. Habit (D1): (b) shrub					Susanne Sontag	2016-04-05
195519	Changiostyrax dolichocarpus	Styracaceae	Ericales	625. simple KG zone (D1)	Flora of China 2014 (website)	625. simple KG zone (D1): (c) temperate					Susanne Sontag	2016-02-18
195518	Changiostyrax dolichocarpus	Styracaceae	Ericales	626. Biogeographic region (D1)	Flora of China 2014 (website)	626. Biogeographic region (D1): (e) Indo-Pacific				"Hunan"	Susanne Sontag	2016-02-18
195520	Changiostyrax dolichocarpus	Styracaceae	Ericales	627. Biome (D1)	Flora of China 2014 (website)	627. Biome (D1): (h) Montane grasslands and shrublands					Susanne Sontag	2016-02-18
195517	Changiostyrax dolichocarpus	Styracaceae	Ericales	628. Habit (D1)	Flora of China 2014 (website)	628. Habit (D1): (a) tree					Susanne Sontag	2016-02-18
199375	Chimaphila umbellata	Ericaceae	Ericales	625. simple KG zone (D1)	Flora of North America 2014 (website)	625. simple KG zone (D1): (c) temperate				"Köppen Geiger"	Susanne Sontag	2016-03-29
199376	Chimaphila umbellata	Ericaceae	Ericales	625. simple KG zone (D1)	Flora of North America 2014 (website)	625. simple KG zone (D1): (d) cold				"Köppen Geiger"	Susanne Sontag	2016-03-29
199371	Chimaphila umbellata	Ericaceae	Ericales	626. Biogeographic region (D1)	Flora of North America 2014 (website)	626. Biogeographic region (D1): (a) Holarctic American					Susanne Sontag	2016-03-29
199372	Chimaphila umbellata	Ericaceae	Ericales	626. Biogeographic region (D1)	Flora of North America 2014 (website)	626. Biogeographic region (D1): (b) Holarctic Eurasian				"Köppen Geiger"	Susanne Sontag	2016-03-29
199373	Chimaphila umbellata	Ericaceae	Ericales	627. Biome (D1)	Flora of North America 2014 (website)	627. Biome (D1): (g) Temperate coniferous forests					Susanne Sontag	2016-03-29
199374	Chimaphila umbellata	Ericaceae	Ericales	628. Habit (D1)	Flora of North America 2014 (website)	628. Habit (D1): (b) shrub					Susanne Sontag	2016-03-29
193593	Chromolucuma rubriflora	Sapotaceae	Ericales	1. Habit (D1)	Pennington 1990 (FloraNeotropica)	1. Habit (D1): (0) tree					Susanne Sontag	2016-01-22
193594	Chromolucuma rubriflora	Sapotaceae	Ericales	625. simple KG zone (D1)	Pennington 1990 (FloraNeotropica)	625. simple KG zone (D1): (a) tropical					Susanne Sontag	2016-01-22
193595	Chromolucuma rubriflora	Sapotaceae	Ericales	626. Biogeographic region (D1)	Pennington 1990 (FloraNeotropica)	626. Biogeographic region (D1): (c) South American					Susanne Sontag	2016-01-22
193596	Chromolucuma rubriflora	Sapotaceae	Ericales	627. Biome (D1)	Pennington 1990 (FloraNeotropica)	627. Biome (D1): (q) Swamp forest and besides rivers				"in periodically flooded forest, along riversides"	Susanne Sontag	2016-01-22	Maria von Balthazar	2019-04-11
246543	Chromolucuma rubriflora	Sapotaceae	Ericales	627. Biome (D1)	Pennington 1990 (FloraNeotropica)	627. Biome (D1): (k) Tropical and subtropical moist broadleaf forests					Maria von Balthazar	2019-04-11
193580	Chrysophyllum flexuosum	Sapotaceae	Ericales	1. Habit (D1)	Pennington 1990 (FloraNeotropica)	1. Habit (D1): (0) tree					Susanne Sontag	2016-01-22
193581	Chrysophyllum flexuosum	Sapotaceae	Ericales	625. simple KG zone (D1)	Pennington 1990 (FloraNeotropica)	625. simple KG zone (D1): (a) tropical					Susanne Sontag	2016-01-22
193582	Chrysophyllum flexuosum	Sapotaceae	Ericales	626. Biogeographic region (D1)	Pennington 1990 (FloraNeotropica)	626. Biogeographic region (D1): (c) South American					Susanne Sontag	2016-01-22
193583	Chrysophyllum flexuosum	Sapotaceae	Ericales	627. Biome (D1)	Pennington 1990 (FloraNeotropica)	627. Biome (D1): (m) Tropical and subtropical dry broadleaf forests					Susanne Sontag	2016-01-22
193584	Chrysophyllum flexuosum	Sapotaceae	Ericales	627. Biome (D1)	Pennington 1990 (FloraNeotropica)	627. Biome (D1): (k) Tropical and subtropical moist broadleaf forests					Susanne Sontag	2016-01-22
198505	Chydenanthus excelsus	Lecythidaceae	Ericales	625. simple KG zone (D1)	Miers 1875 (TransLinnSocLondon)	625. simple KG zone (D1): (a) tropical					Susanne Sontag	2016-03-22
198498	Chydenanthus excelsus	Lecythidaceae	Ericales	626. Biogeographic region (D1)	Tsou 1994 (MemNYBotGard)	626. Biogeographic region (D1): (e) Indo-Pacific					Susanne Sontag	2016-03-22
198504	Chydenanthus excelsus	Lecythidaceae	Ericales	628. Habit (D1)	Miers 1875 (TransLinnSocLondon)	628. Habit (D1): (a) tree					Susanne Sontag	2016-03-22
197229	Clavija eggersiana	Primulaceae	Ericales	625. simple KG zone (D1)	Ståhl 2010 (FloraNeotropica)	625. simple KG zone (D1): (a) tropical					Susanne Sontag	2016-02-26
197228	Clavija eggersiana	Primulaceae	Ericales	626. Biogeographic region (D1)	Ståhl 2010 (FloraNeotropica)	626. Biogeographic region (D1): (c) South American					Susanne Sontag	2016-02-26
197230	Clavija eggersiana	Primulaceae	Ericales	627. Biome (D1)	Ståhl 2010 (FloraNeotropica)	627. Biome (D1): (k) Tropical and subtropical moist broadleaf forests				"seasonally evergreen or semidecidous forests"	Susanne Sontag	2016-02-26
197225	Clavija eggersiana	Primulaceae	Ericales	628. Habit (D1)	Ståhl 2010 (FloraNeotropica)	628. Habit (D1): (a) tree				"shrub or small tree"	Susanne Sontag	2016-02-26
197226	Clavija eggersiana	Primulaceae	Ericales	628. Habit (D1)	Ståhl 2010 (FloraNeotropica)	628. Habit (D1): (b) shrub					Susanne Sontag	2016-02-26
194416	Clematoclethra scandens	Actinidiaceae	Ericales	625. simple KG zone (D1)	Flora of China 2014 (website)	625. simple KG zone (D1): (c) temperate					Susanne Sontag	2016-02-12
194417	Clematoclethra scandens	Actinidiaceae	Ericales	625. simple KG zone (D1)	Flora of China 2014 (website)	625. simple KG zone (D1): (d) cold				not sure!	Susanne Sontag	2016-02-12
194349	Clematoclethra scandens	Actinidiaceae	Ericales	626. Biogeographic region (D1)	GBIF 2015 (website)	626. Biogeographic region (D1): (b) Holarctic Eurasian					Susanne Sontag	2016-02-12
194350	Clematoclethra scandens	Actinidiaceae	Ericales	626. Biogeographic region (D1)	GBIF 2015 (website)	626. Biogeographic region (D1): (e) Indo-Pacific					Susanne Sontag	2016-02-12
194418	Clematoclethra scandens	Actinidiaceae	Ericales	627. Biome (D1)	Flora of China 2014 (website)	627. Biome (D1): (l) Temperate broadleaf and mixed forests				"montane forests above 1000m W and Central China", "forests, thickets, mountain slopes...	Susanne Sontag	2016-02-12
194348	Clematoclethra scandens	Actinidiaceae	Ericales	628. Habit (D1)	Flora of China 2014 (website)	628. Habit (D1): (e) climber					Susanne Sontag	2016-02-12
188974	Clethra alnifolia	Clethraceae	Ericales	1. Habit (D1)	Flora of North America 2014 (website)	1. Habit (D1): (1) shrub					Susanne Sontag	2015-11-12
188977	Clethra alnifolia	Clethraceae	Ericales	625. simple KG zone (D1)	GBIF 2015 (website)	625. simple KG zone (D1): (c) temperate					Susanne Sontag	2015-11-12
188975	Clethra alnifolia	Clethraceae	Ericales	626. Biogeographic region (D1)	GBIF 2015 (website)	626. Biogeographic region (D1): (a) Holarctic American					Susanne Sontag	2015-11-12
190091	Clethra alnifolia	Clethraceae	Ericales	627. Biome (D1)	GBIF 2015 (website)	627. Biome (D1): (g) Temperate coniferous forests				...."grows in wet forests, pine flatwoods, wetlands, bogs and can be seen alongside woodland streams. It prefers a neutral to acid soil".	Susanne Sontag	2015-11-25
190094	Clethra arborea	Clethraceae	Ericales	1. Habit (D1)	GBIF 2015 (website)	1. Habit (D1): (0) tree					Susanne Sontag	2015-11-25
190097	Clethra arborea	Clethraceae	Ericales	625. simple KG zone (D1)	GBIF 2015 (website)	625. simple KG zone (D1): (c) temperate					Susanne Sontag	2015-11-25
190098	Clethra arborea	Clethraceae	Ericales	626. Biogeographic region (D1)	GBIF 2015 (website)	626. Biogeographic region (D1): (d) African				"Macaronesia, native to Madeira, introduced to Azoren	Susanne Sontag	2015-11-25	Susanne Sontag	2015-11-25
192015	Clethra arborea	Clethraceae	Ericales	627. Biome (D1)	GBIF 2015 (website)	627. Biome (D1): (l) Temperate broadleaf and mixed forests				"in Madeira its natural habit is laurisilva forest"	Susanne Sontag	2015-12-14
194536	Clethra arborea	Clethraceae	Ericales	628. Habit (D1)	Trimen 1893 (book)	628. Habit (D1): (a) tree					Susanne Sontag	2016-02-15
194484	Clethra barbinervis	Clethraceae	Ericales	625. simple KG zone (D1)	Flora of China 2014 (website)	625. simple KG zone (D1): (c) temperate					Susanne Sontag	2016-02-15
194485	Clethra barbinervis	Clethraceae	Ericales	625. simple KG zone (D1)	Flora of China 2014 (website)	625. simple KG zone (D1): (d) cold					Susanne Sontag	2016-02-15
194478	Clethra barbinervis	Clethraceae	Ericales	626. Biogeographic region (D1)	Flora of China 2014 (website)	626. Biogeographic region (D1): (b) Holarctic Eurasian					Susanne Sontag	2016-02-15
194479	Clethra barbinervis	Clethraceae	Ericales	626. Biogeographic region (D1)	Flora of China 2014 (website)	626. Biogeographic region (D1): (e) Indo-Pacific					Susanne Sontag	2016-02-15
194471	Clethra barbinervis	Clethraceae	Ericales	628. Habit (D1)	Flora of China 2014 (website)	628. Habit (D1): (a) tree					Susanne Sontag	2016-02-15
194472	Clethra barbinervis	Clethraceae	Ericales	628. Habit (D1)	Flora of China 2014 (website)	628. Habit (D1): (b) shrub					Susanne Sontag	2016-02-15
194535	Clethra cubensis	Clethraceae	Ericales	625. simple KG zone (D1)	Flora de la República de Cuba 1998-2013 (book)	625. simple KG zone (D1): (a) tropical					Susanne Sontag	2016-02-15
194534	Clethra cubensis	Clethraceae	Ericales	626. Biogeographic region (D1)	Flora de la República de Cuba 1998-2013 (book)	626. Biogeographic region (D1): (c) South American					Susanne Sontag	2016-02-15
243040	Clethra cubensis	Clethraceae	Ericales	627. Biome (D1)	Reyes 2016 (Lazaroa)	627. Biome (D1): (k) Tropical and subtropical moist broadleaf forests					Maria von Balthazar	2019-03-13
243038	Clethra cubensis	Clethraceae	Ericales	628. Habit (D1)	Flora de la República de Cuba 1998-2013 (book)	628. Habit (D1): (a) tree					Maria von Balthazar	2019-03-13
243039	Clethra cubensis	Clethraceae	Ericales	628. Habit (D1)	Flora de la República de Cuba 1998-2013 (book)	628. Habit (D1): (b) shrub					Maria von Balthazar	2019-03-13
194542	Clethra delavayi	Clethraceae	Ericales	625. simple KG zone (D1)	Flora of China 2014 (website)	625. simple KG zone (D1): (a) tropical					Susanne Sontag	2016-02-15
194543	Clethra delavayi	Clethraceae	Ericales	625. simple KG zone (D1)	Flora of China 2014 (website)	625. simple KG zone (D1): (c) temperate					Susanne Sontag	2016-02-15
194539	Clethra delavayi	Clethraceae	Ericales	626. Biogeographic region (D1)	Flora of China 2014 (website)	626. Biogeographic region (D1): (e) Indo-Pacific					Susanne Sontag	2016-02-15
194540	Clethra delavayi	Clethraceae	Ericales	627. Biome (D1)	Flora of China 2014 (website)	627. Biome (D1): (g) Temperate coniferous forests					Susanne Sontag	2016-02-15
194541	Clethra delavayi	Clethraceae	Ericales	627. Biome (D1)	Flora of China 2014 (website)	627. Biome (D1): (l) Temperate broadleaf and mixed forests					Susanne Sontag	2016-02-15
194537	Clethra delavayi	Clethraceae	Ericales	628. Habit (D1)	Flora of China 2014 (website)	628. Habit (D1): (a) tree					Susanne Sontag	2016-02-15
194538	Clethra delavayi	Clethraceae	Ericales	628. Habit (D1)	Flora of China 2014 (website)	628. Habit (D1): (b) shrub					Susanne Sontag	2016-02-15
194546	Clethra fimbriata	Clethraceae	Ericales	626. Biogeographic region (D1)	Flora of Ecuador 146a - Clethraceae 1992 (book)	626. Biogeographic region (D1): (c) South American					Susanne Sontag	2016-02-15
194544	Clethra fimbriata	Clethraceae	Ericales	628. Habit (D1)	Flora of Ecuador 146a - Clethraceae 1992 (book)	628. Habit (D1): (a) tree					Susanne Sontag	2016-02-15
194545	Clethra fimbriata	Clethraceae	Ericales	628. Habit (D1)	Flora of Ecuador 146a - Clethraceae 1992 (book)	628. Habit (D1): (b) shrub					Susanne Sontag	2016-02-15
190107	Clethra mexicana	Clethraceae	Ericales	1. Habit (D1)	Standley & Williams 1966 (FloraGuatemala)	1. Habit (D1): (0) tree				"a lage shrub or tree, sometimes 20 m tall..."	Susanne Sontag	2015-11-25
190109	Clethra mexicana	Clethraceae	Ericales	625. simple KG zone (D1)	GBIF 2015 (website)	625. simple KG zone (D1): (a) tropical					Susanne Sontag	2015-11-25
190110	Clethra mexicana	Clethraceae	Ericales	626. Biogeographic region (D1)	GBIF 2015 (website)	626. Biogeographic region (D1): (c) South American					Susanne Sontag	2015-11-25
190113	Clethra mexicana	Clethraceae	Ericales	627. Biome (D1)	Standley & Williams 1966 (FloraGuatemala)	627. Biome (D1): (m) Tropical and subtropical dry broadleaf forests					Susanne Sontag	2015-11-25
243042	Clethra revoluta	Clethraceae	Ericales	625. simple KG zone (D1)	Günter et al. 2008 (JTropEcol)	625. simple KG zone (D1): (a) tropical					Maria von Balthazar	2019-03-13
194548	Clethra revoluta	Clethraceae	Ericales	626. Biogeographic region (D1)	Flora of Ecuador 146a - Clethraceae 1992 (book)	626. Biogeographic region (D1): (c) South American					Susanne Sontag	2016-02-15
243041	Clethra revoluta	Clethraceae	Ericales	627. Biome (D1)	Günter et al. 2008 (JTropEcol)	627. Biome (D1): (k) Tropical and subtropical moist broadleaf forests				evergreen montane forest	Maria von Balthazar	2019-03-13
194547	Clethra revoluta	Clethraceae	Ericales	628. Habit (D1)	Flora of Ecuador 146a - Clethraceae 1992 (book)	628. Habit (D1): (a) tree					Susanne Sontag	2016-02-15
198339	Cleyera japonica	Pentaphylacaceae	Ericales	625. simple KG zone (D1)	Flora of China 2014 (website)	625. simple KG zone (D1): (c) temperate					Susanne Sontag	2016-03-17
198340	Cleyera japonica	Pentaphylacaceae	Ericales	625. simple KG zone (D1)	Flora of China 2014 (website)	625. simple KG zone (D1): (d) cold					Susanne Sontag	2016-03-17
198337	Cleyera japonica	Pentaphylacaceae	Ericales	626. Biogeographic region (D1)	Flora of China 2014 (website)	626. Biogeographic region (D1): (b) Holarctic Eurasian					Susanne Sontag	2016-03-17
198338	Cleyera japonica	Pentaphylacaceae	Ericales	626. Biogeographic region (D1)	Flora of China 2014 (website)	626. Biogeographic region (D1): (e) Indo-Pacific					Susanne Sontag	2016-03-17
198335	Cleyera japonica	Pentaphylacaceae	Ericales	628. Habit (D1)	Flora of China 2014 (website)	628. Habit (D1): (a) tree					Susanne Sontag	2016-03-17
198336	Cleyera japonica	Pentaphylacaceae	Ericales	628. Habit (D1)	Flora of China 2014 (website)	628. Habit (D1): (b) shrub					Susanne Sontag	2016-03-17
197697	Cleyera pachyphylla	Pentaphylacaceae	Ericales	625. simple KG zone (D1)	Flora of China 2014 (website)	625. simple KG zone (D1): (c) temperate					Susanne Sontag	2016-03-01
197696	Cleyera pachyphylla	Pentaphylacaceae	Ericales	626. Biogeographic region (D1)	Flora of China 2014 (website)	626. Biogeographic region (D1): (e) Indo-Pacific					Susanne Sontag	2016-03-01
197694	Cleyera pachyphylla	Pentaphylacaceae	Ericales	628. Habit (D1)	Flora of China 2014 (website)	628. Habit (D1): (a) tree					Susanne Sontag	2016-03-01
197695	Cleyera pachyphylla	Pentaphylacaceae	Ericales	628. Habit (D1)	Flora of China 2014 (website)	628. Habit (D1): (b) shrub					Susanne Sontag	2016-03-01
192048	Cliftonia monophylla	Cyrillaceae	Ericales	1. Habit (D1)	GBIF 2015 (website)	1. Habit (D1): (0) tree					Susanne Sontag	2015-12-15
192051	Cliftonia monophylla	Cyrillaceae	Ericales	625. simple KG zone (D1)	Flora of North America 8 2009 (book)	625. simple KG zone (D1): (c) temperate					Susanne Sontag	2015-12-15
192049	Cliftonia monophylla	Cyrillaceae	Ericales	626. Biogeographic region (D1)	GBIF 2015 (website)	626. Biogeographic region (D1): (a) Holarctic American					Susanne Sontag	2015-12-15
192050	Cliftonia monophylla	Cyrillaceae	Ericales	627. Biome (D1)	Flora of North America 8 2009 (book)	627. Biome (D1): (f) Flooded grasslands and savannas				"Acidic soils in seepage bogs ("hillside bogs," "pitcher-plant bogs"), along blackwater streams, depressions in pine savannas"	Susanne Sontag	2015-12-15
198202	Cobaea scandens	Polemoniaceae	Ericales	625. simple KG zone (D1)	Prather 1999 (SystBotMon)	625. simple KG zone (D1): (a) tropical					Susanne Sontag	2016-03-09
198200	Cobaea scandens	Polemoniaceae	Ericales	626. Biogeographic region (D1)	Prather 1999 (SystBotMon)	626. Biogeographic region (D1): (c) South American					Susanne Sontag	2016-03-09
198203	Cobaea scandens	Polemoniaceae	Ericales	627. Biome (D1)	Prather 1999 (SystBotMon)	627. Biome (D1): (k) Tropical and subtropical moist broadleaf forests					Susanne Sontag	2016-03-09
198199	Cobaea scandens	Polemoniaceae	Ericales	628. Habit (D1)	Prather 1999 (SystBotMon)	628. Habit (D1): (e) climber					Susanne Sontag	2016-03-09
197798	Conandrium rhynchocarpum	Primulaceae	Ericales	625. simple KG zone (D1)	Engler 1902 (book)	625. simple KG zone (D1): (a) tropical					Susanne Sontag	2016-03-03
197797	Conandrium rhynchocarpum	Primulaceae	Ericales	626. Biogeographic region (D1)	Engler 1902 (book)	626. Biogeographic region (D1): (e) Indo-Pacific					Susanne Sontag	2016-03-03
246132	Conandrium rhynchocarpum	Primulaceae	Ericales	627. Biome (D1)	Engler 1902 (book)	627. Biome (D1): (k) Tropical and subtropical moist broadleaf forests				inferred from locality	Maria von Balthazar	2019-04-10
197796	Conandrium rhynchocarpum	Primulaceae	Ericales	628. Habit (D1)	Engler 1902 (book)	628. Habit (D1): (a) tree					Susanne Sontag	2016-03-03
193765	Cordyloblaste henschelii	Symplocaceae	Ericales	1. Habit (D1)	Fritsch et al 2008 (Taxon)	1. Habit (D1): (0) tree					Susanne Sontag	2016-02-01
195216	Cordyloblaste henschelii	Symplocaceae	Ericales	625. simple KG zone (D1)	Pearce 2004 (book)	625. simple KG zone (D1): (a) tropical					Susanne Sontag	2016-02-18
193756	Cordyloblaste henschelii	Symplocaceae	Ericales	626. Biogeographic region (D1)	Pearce 2004 (book)	626. Biogeographic region (D1): (e) Indo-Pacific					Susanne Sontag	2016-02-01
195218	Cordyloblaste henschelii	Symplocaceae	Ericales	627. Biome (D1)	Pearce 2004 (book)	627. Biome (D1): (m) Tropical and subtropical dry broadleaf forests					Susanne Sontag	2016-02-18
195214	Cordyloblaste henschelii	Symplocaceae	Ericales	628. Habit (D1)	Pearce 2004 (book)	628. Habit (D1): (a) tree					Susanne Sontag	2016-02-18
195213	Cordyloblaste pendula	Symplocaceae	Ericales	625. simple KG zone (D1)	Flora of China 2014 (website)	625. simple KG zone (D1): (c) temperate					Susanne Sontag	2016-02-18
195221	Cordyloblaste pendula	Symplocaceae	Ericales	625. simple KG zone (D1)	Pearce 2004 (book)	625. simple KG zone (D1): (a) tropical					Susanne Sontag	2016-02-18
195188	Cordyloblaste pendula	Symplocaceae	Ericales	626. Biogeographic region (D1)	Flora of China 2014 (website)	626. Biogeographic region (D1): (e) Indo-Pacific					Susanne Sontag	2016-02-18
195191	Cordyloblaste pendula	Symplocaceae	Ericales	627. Biome (D1)	Flora of China 2014 (website)	627. Biome (D1): (l) Temperate broadleaf and mixed forests					Susanne Sontag	2016-02-18
195186	Cordyloblaste pendula	Symplocaceae	Ericales	628. Habit (D1)	Brand 1901 (book)	628. Habit (D1): (b) shrub					Susanne Sontag	2016-02-18
195187	Cordyloblaste pendula	Symplocaceae	Ericales	628. Habit (D1)	Flora of China 2014 (website)	628. Habit (D1): (a) tree					Susanne Sontag	2016-02-18
199265	Corema conradii	Ericaceae	Ericales	625. simple KG zone (D1)	Flora of North America 2014 (website)	625. simple KG zone (D1): (d) cold					Susanne Sontag	2016-03-24
199263	Corema conradii	Ericaceae	Ericales	626. Biogeographic region (D1)	Flora of North America 2014 (website)	626. Biogeographic region (D1): (a) Holarctic American					Susanne Sontag	2016-03-24
199264	Corema conradii	Ericaceae	Ericales	628. Habit (D1)	Flora of North America 2014 (website)	628. Habit (D1): (b) shrub					Susanne Sontag	2016-03-24
197792	Coris monspeliensis	Primulaceae	Ericales	625. simple KG zone (D1)	Airy Shaw 1951 (KewBull)	625. simple KG zone (D1): (c) temperate					Susanne Sontag	2016-03-03
197793	Coris monspeliensis	Primulaceae	Ericales	625. simple KG zone (D1)	Airy Shaw 1951 (KewBull)	625. simple KG zone (D1): (b) aride					Susanne Sontag	2016-03-03
197790	Coris monspeliensis	Primulaceae	Ericales	626. Biogeographic region (D1)	Airy Shaw 1951 (KewBull)	626. Biogeographic region (D1): (b) Holarctic Eurasian					Susanne Sontag	2016-03-03
197794	Coris monspeliensis	Primulaceae	Ericales	627. Biome (D1)	Airy Shaw 1951 (KewBull)	627. Biome (D1): (i) Mediterranean forests, woodlands and scrub				"dry coastal areas"	Susanne Sontag	2016-03-03
197795	Coris monspeliensis	Primulaceae	Ericales	628. Habit (D1)	Airy Shaw 1951 (KewBull)	628. Habit (D1): (d) herb					Susanne Sontag	2016-03-03
198978	Corythophora amapaensis	Lecythidaceae	Ericales	625. simple KG zone (D1)	Lecythidaceae Pages 2014 (website)	625. simple KG zone (D1): (a) tropical					Susanne Sontag	2016-03-24
198976	Corythophora amapaensis	Lecythidaceae	Ericales	626. Biogeographic region (D1)	Lecythidaceae Pages 2014 (website)	626. Biogeographic region (D1): (c) South American					Susanne Sontag	2016-03-24
243334	Corythophora amapaensis	Lecythidaceae	Ericales	627. Biome (D1)	Global Plants 2018 (website)	627. Biome (D1): (k) Tropical and subtropical moist broadleaf forests				https://plants.jstor.org/stable/10.5555/al.ap.specimen.ian126589	Maria von Balthazar	2019-03-14
198974	Corythophora amapaensis	Lecythidaceae	Ericales	628. Habit (D1)	Lecythidaceae Pages 2014 (website)	628. Habit (D1): (a) tree					Susanne Sontag	2016-03-24
199396	Cosmelia rubra	Ericaceae	Ericales	625. simple KG zone (D1)	Lindley 1836 (EdwardsBotRegister21)	625. simple KG zone (D1): (c) temperate					Susanne Sontag	2016-03-29
199393	Cosmelia rubra	Ericaceae	Ericales	626. Biogeographic region (D1)	Lindley 1836 (EdwardsBotRegister21)	626. Biogeographic region (D1): (f) Australian					Susanne Sontag	2016-03-29
243321	Cosmelia rubra	Ericaceae	Ericales	627. Biome (D1)	FloraBase 2019 (website)	627. Biome (D1): (b) Temperate grasslands, savannas and shrublands				Sandy peaty soils. Swampy areas.	Maria von Balthazar	2019-03-14
199394	Cosmelia rubra	Ericaceae	Ericales	628. Habit (D1)	Lindley 1836 (EdwardsBotRegister21)	628. Habit (D1): (d) herb					Susanne Sontag	2016-03-29
199395	Cosmelia rubra	Ericaceae	Ericales	628. Habit (D1)	Lindley 1836 (EdwardsBotRegister21)	628. Habit (D1): (b) shrub					Susanne Sontag	2016-03-29
198971	Couratari stellata	Lecythidaceae	Ericales	625. simple KG zone (D1)	Lecythidaceae Pages 2014 (website)	625. simple KG zone (D1): (a) tropical					Susanne Sontag	2016-03-24
198970	Couratari stellata	Lecythidaceae	Ericales	626. Biogeographic region (D1)	Lecythidaceae Pages 2014 (website)	626. Biogeographic region (D1): (c) South American					Susanne Sontag	2016-03-24
243335	Couratari stellata	Lecythidaceae	Ericales	627. Biome (D1)	NYBG - Lecythidaceae 2019 (website)	627. Biome (D1): (k) Tropical and subtropical moist broadleaf forests					Maria von Balthazar	2019-03-14
198969	Couratari stellata	Lecythidaceae	Ericales	628. Habit (D1)	Lecythidaceae Pages 2014 (website)	628. Habit (D1): (a) tree					Susanne Sontag	2016-03-24
198967	Couroupita guianensis	Lecythidaceae	Ericales	625. simple KG zone (D1)	Lecythidaceae Pages 2014 (website)	625. simple KG zone (D1): (a) tropical				"GBIF 2015"	Susanne Sontag	2016-03-24
198966	Couroupita guianensis	Lecythidaceae	Ericales	626. Biogeographic region (D1)	Lecythidaceae Pages 2014 (website)	626. Biogeographic region (D1): (c) South American				but in GBIF 2015 there are points in Africa, Sri Lanca, Thailand, Indonesia	Susanne Sontag	2016-03-24
198968	Couroupita guianensis	Lecythidaceae	Ericales	627. Biome (D1)	Lecythidaceae Pages 2014 (website)	627. Biome (D1): (k) Tropical and subtropical moist broadleaf forests				"species is most frequently found in wet areas of lowland forests but is not a species of periodically flooded forests"	Susanne Sontag	2016-03-24
198965	Couroupita guianensis	Lecythidaceae	Ericales	628. Habit (D1)	Lecythidaceae Pages 2014 (website)	628. Habit (D1): (a) tree					Susanne Sontag	2016-03-24
199492	Craibiodendron yunnanense	Ericaceae	Ericales	625. simple KG zone (D1)	Flora of China 2014 (website)	625. simple KG zone (D1): (c) temperate				"Köppen Geiger"	Susanne Sontag	2016-04-05
199493	Craibiodendron yunnanense	Ericaceae	Ericales	626. Biogeographic region (D1)	Flora of China 2014 (website)	626. Biogeographic region (D1): (e) Indo-Pacific					Susanne Sontag	2016-04-05
199494	Craibiodendron yunnanense	Ericaceae	Ericales	626. Biogeographic region (D1)	Flora of China 2014 (website)	626. Biogeographic region (D1): (b) Holarctic Eurasian					Susanne Sontag	2016-04-05
199491	Craibiodendron yunnanense	Ericaceae	Ericales	627. Biome (D1)	Flora of China 2014 (website)	627. Biome (D1): (g) Temperate coniferous forests					Susanne Sontag	2016-04-05
199489	Craibiodendron yunnanense	Ericaceae	Ericales	628. Habit (D1)	Flora of China 2014 (website)	628. Habit (D1): (a) tree					Susanne Sontag	2016-04-05
199490	Craibiodendron yunnanense	Ericaceae	Ericales	628. Habit (D1)	Flora of China 2014 (website)	628. Habit (D1): (b) shrub					Susanne Sontag	2016-04-05
243345	Crateranthus talbotii	Lecythidaceae	Ericales	625. simple KG zone (D1)	Prance & Jongkind 2015 (KewBull)	625. simple KG zone (D1): (a) tropical					Maria von Balthazar	2019-03-14
198658	Crateranthus talbotii	Lecythidaceae	Ericales	626. Biogeographic region (D1)	Tsou 1994 (MemNYBotGard)	626. Biogeographic region (D1): (d) African				GBIF 2015	Susanne Sontag	2016-03-23
243350	Crateranthus talbotii	Lecythidaceae	Ericales	627. Biome (D1)	Prance & Jongkind 2015 (KewBull)	627. Biome (D1): (k) Tropical and subtropical moist broadleaf forests					Maria von Balthazar	2019-03-14
243352	Crateranthus talbotii	Lecythidaceae	Ericales	627. Biome (D1)	Prance & Jongkind 2015 (KewBull)	627. Biome (D1): (q) Swamp forest and besides rivers					Maria von Balthazar	2019-03-14
198666	Crateranthus talbotii	Lecythidaceae	Ericales	628. Habit (D1)	Rendle et al 1913 (book)	628. Habit (D1): (a) tree					Susanne Sontag	2016-03-23
197788	Ctenardisia ovandensis	Primulaceae	Ericales	625. simple KG zone (D1)	Lundell 1940 (ContrUnivMichiganHerb)	625. simple KG zone (D1): (a) tropical					Susanne Sontag	2016-03-03
197787	Ctenardisia ovandensis	Primulaceae	Ericales	626. Biogeographic region (D1)	Lundell 1940 (ContrUnivMichiganHerb)	626. Biogeographic region (D1): (c) South American					Susanne Sontag	2016-03-03
197789	Ctenardisia ovandensis	Primulaceae	Ericales	627. Biome (D1)	Lundell 1940 (ContrUnivMichiganHerb)	627. Biome (D1): (k) Tropical and subtropical moist broadleaf forests					Susanne Sontag	2016-03-03
197786	Ctenardisia ovandensis	Primulaceae	Ericales	628. Habit (D1)	Lundell 1940 (ContrUnivMichiganHerb)	628. Habit (D1): (a) tree					Susanne Sontag	2016-03-03
197764	Cybianthus candamoensis	Primulaceae	Ericales	625. simple KG zone (D1)	Pipoly & Ricketson 2006 (Novon)	625. simple KG zone (D1): (c) temperate					Susanne Sontag	2016-03-02
197762	Cybianthus candamoensis	Primulaceae	Ericales	626. Biogeographic region (D1)	Pipoly & Ricketson 2006 (Novon)	626. Biogeographic region (D1): (c) South American					Susanne Sontag	2016-03-02
197771	Cybianthus candamoensis	Primulaceae	Ericales	627. Biome (D1)	Pipoly & Ricketson 2006 (Novon)	627. Biome (D1): (l) Temperate broadleaf and mixed forests				"headwaters of the Rio Candamo"	Susanne Sontag	2016-03-02
197761	Cybianthus candamoensis	Primulaceae	Ericales	628. Habit (D1)	Pipoly & Ricketson 2006 (Novon)	628. Habit (D1): (b) shrub					Susanne Sontag	2016-03-02
197729	Cyclamen persicum	Primulaceae	Ericales	625. simple KG zone (D1)	Grey-Wilson 1988 (book)	625. simple KG zone (D1): (c) temperate					Susanne Sontag	2016-03-02
197730	Cyclamen persicum	Primulaceae	Ericales	625. simple KG zone (D1)	Grey-Wilson 1988 (book)	625. simple KG zone (D1): (d) cold					Susanne Sontag	2016-03-02
197731	Cyclamen persicum	Primulaceae	Ericales	625. simple KG zone (D1)	Grey-Wilson 1988 (book)	625. simple KG zone (D1): (b) aride					Susanne Sontag	2016-03-02
197726	Cyclamen persicum	Primulaceae	Ericales	626. Biogeographic region (D1)	Grey-Wilson 1988 (book)	626. Biogeographic region (D1): (b) Holarctic Eurasian					Susanne Sontag	2016-03-02
197728	Cyclamen persicum	Primulaceae	Ericales	627. Biome (D1)	Grey-Wilson 1988 (book)	627. Biome (D1): (i) Mediterranean forests, woodlands and scrub				maquis, garigue, open scrub, rocky hillsides, abandoned olive groves, or in woodland.	Susanne Sontag	2016-03-02
197725	Cyclamen persicum	Primulaceae	Ericales	628. Habit (D1)	Grey-Wilson 1988 (book)	628. Habit (D1): (d) herb					Susanne Sontag	2016-03-02
192052	Cyrilla coriacea	Cyrillaceae	Ericales	1. Habit (D1)	Bazarain Iturralde 2009 (Willdenowia)	1. Habit (D1): (0) tree				"tree or shrub"	Susanne Sontag	2015-12-15
192055	Cyrilla coriacea	Cyrillaceae	Ericales	625. simple KG zone (D1)	Bazarain Iturralde 2009 (Willdenowia)	625. simple KG zone (D1): (a) tropical					Susanne Sontag	2015-12-15
192053	Cyrilla coriacea	Cyrillaceae	Ericales	626. Biogeographic region (D1)	Bazarain Iturralde 2009 (Willdenowia)	626. Biogeographic region (D1): (c) South American					Susanne Sontag	2015-12-15
192054	Cyrilla coriacea	Cyrillaceae	Ericales	627. Biome (D1)	Bazarain Iturralde 2009 (Willdenowia)	627. Biome (D1): (a) Tropical and subtropical coniferous forests					Susanne Sontag	2015-12-15
192057	Cyrilla racemiflora	Cyrillaceae	Ericales	1. Habit (D1)	GBIF 2015 (website)	1. Habit (D1): (0) tree				In tropical rainforests, it is a small tree growing to 10 m or more tall, but only a shrub to 4 m tall in temperate regions	Susanne Sontag	2015-12-15
192058	Cyrilla racemiflora	Cyrillaceae	Ericales	625. simple KG zone (D1)	GBIF 2015 (website)	625. simple KG zone (D1): (a) tropical					Susanne Sontag	2015-12-15
192059	Cyrilla racemiflora	Cyrillaceae	Ericales	625. simple KG zone (D1)	GBIF 2015 (website)	625. simple KG zone (D1): (c) temperate					Susanne Sontag	2015-12-15
192060	Cyrilla racemiflora	Cyrillaceae	Ericales	626. Biogeographic region (D1)	GBIF 2015 (website)	626. Biogeographic region (D1): (a) Holarctic American					Susanne Sontag	2015-12-15
192061	Cyrilla racemiflora	Cyrillaceae	Ericales	626. Biogeographic region (D1)	GBIF 2015 (website)	626. Biogeographic region (D1): (c) South American					Susanne Sontag	2015-12-15
192056	Cyrilla racemiflora	Cyrillaceae	Ericales	627. Biome (D1)	GBIF 2015 (website)	627. Biome (D1): (f) Flooded grasslands and savannas				"wet pine flatwoods, wet pine savannas"; grows in swamps, along streams, bogs, bayheads, backwaters, wet prairies, low pinelands"	Susanne Sontag	2015-12-15
199281	Daboecia cantabrica	Ericaceae	Ericales	625. simple KG zone (D1)	Koopmann & Wittmack 1898 (Gartenflora)	625. simple KG zone (D1): (c) temperate				"Köppen Geiger zones"	Susanne Sontag	2016-03-25
199279	Daboecia cantabrica	Ericaceae	Ericales	626. Biogeographic region (D1)	Syme et al 1866 (EnglishBotanyVI)	626. Biogeographic region (D1): (b) Holarctic Eurasian				"GBIF 2015"	Susanne Sontag	2016-03-25
243072	Daboecia cantabrica	Ericaceae	Ericales	627. Biome (D1)	Flora Vascular 2019 (website)	627. Biome (D1): (i) Mediterranean forests, woodlands and scrub				Brezales, bosques y roquedos	Maria von Balthazar	2019-03-13
243073	Daboecia cantabrica	Ericaceae	Ericales	627. Biome (D1)	Flora Vascular 2019 (website)	627. Biome (D1): (o) Temperate coasts (rock, sand)				Brezales, bosques y roquedos	Maria von Balthazar	2019-03-13
199280	Daboecia cantabrica	Ericaceae	Ericales	628. Habit (D1)	Koopmann & Wittmack 1898 (Gartenflora)	628. Habit (D1): (b) shrub					Susanne Sontag	2016-03-25
193787	Dankia langbianensis	Theaceae	Ericales	1. Habit (D1)	Gagnepain 1939 (book)	1. Habit (D1): (0) tree					Susanne Sontag	2016-02-02
194779	Dankia langbianensis	Theaceae	Ericales	625. simple KG zone (D1)	Gagnepain 1939 (book)	625. simple KG zone (D1): (a) tropical					Susanne Sontag	2016-02-16	Maria von Balthazar	2019-05-13
194781	Dankia langbianensis	Theaceae	Ericales	626. Biogeographic region (D1)	Gagnepain 1939 (book)	626. Biogeographic region (D1): (e) Indo-Pacific					Susanne Sontag	2016-02-16
194774	Dankia langbianensis	Theaceae	Ericales	628. Habit (D1)	Gagnepain 1939 (book)	628. Habit (D1): (a) tree					Susanne Sontag	2016-02-16
193601	Darlingtonia californica	Sarraceniaceae	Ericales	1. Habit (D1)	Flora of North America 2014 (website)	1. Habit (D1): (4) herb					Susanne Sontag	2016-01-25
193603	Darlingtonia californica	Sarraceniaceae	Ericales	625. simple KG zone (D1)	Flora of North America 2014 (website)	625. simple KG zone (D1): (c) temperate					Susanne Sontag	2016-01-25
193602	Darlingtonia californica	Sarraceniaceae	Ericales	626. Biogeographic region (D1)	GBIF 2015 (website)	626. Biogeographic region (D1): (a) Holarctic American					Susanne Sontag	2016-01-25
193604	Darlingtonia californica	Sarraceniaceae	Ericales	627. Biome (D1)	Flora of North America 2014 (website)	627. Biome (D1): (b) Temperate grasslands, savannas and shrublands					Susanne Sontag	2016-01-25
197210	Deherainia lageniformis	Primulaceae	Ericales	625. simple KG zone (D1)	Gómez-Laurito & Zamora 1998 (Novon)	625. simple KG zone (D1): (a) tropical					Susanne Sontag	2016-02-26
197050	Deherainia lageniformis	Primulaceae	Ericales	626. Biogeographic region (D1)	Gómez-Laurito & Zamora 1998 (Novon)	626. Biogeographic region (D1): (c) South American					Susanne Sontag	2016-02-26
197216	Deherainia lageniformis	Primulaceae	Ericales	627. Biome (D1)	Gómez-Laurito & Zamora 1998 (Novon)	627. Biome (D1): (k) Tropical and subtropical moist broadleaf forests					Susanne Sontag	2016-02-26
197049	Deherainia lageniformis	Primulaceae	Ericales	628. Habit (D1)	Gómez-Laurito & Zamora 1998 (Novon)	628. Habit (D1): (a) tree					Susanne Sontag	2016-02-26
196831	Delpydora macrophylla	Sapotaceae	Ericales	625. simple KG zone (D1)	Pennington 1991 (book)	625. simple KG zone (D1): (a) tropical					Susanne Sontag	2016-02-25
196830	Delpydora macrophylla	Sapotaceae	Ericales	626. Biogeographic region (D1)	Pennington 1991 (book)	626. Biogeographic region (D1): (d) African					Susanne Sontag	2016-02-25
196833	Delpydora macrophylla	Sapotaceae	Ericales	627. Biome (D1)	Pennington 1991 (book)	627. Biome (D1): (k) Tropical and subtropical moist broadleaf forests					Susanne Sontag	2016-02-25
196829	Delpydora macrophylla	Sapotaceae	Ericales	628. Habit (D1)	Pennington 1991 (book)	628. Habit (D1): (a) tree				"small tree"	Susanne Sontag	2016-02-25
196832	Delpydora macrophylla	Sapotaceae	Ericales	628. Habit (D1)	Pennington 1991 (book)	628. Habit (D1): (b) shrub					Susanne Sontag	2016-02-25
192068	Diapensia himalaica	Diapensiaceae	Ericales	1. Habit (D1)	Flora of China 2014 (website)	1. Habit (D1): (1) shrub					Susanne Sontag	2015-12-15
192085	Diapensia himalaica	Diapensiaceae	Ericales	625. simple KG zone (D1)	Flora of China 2014 (website)	625. simple KG zone (D1): (c) temperate					Susanne Sontag	2015-12-16
192086	Diapensia himalaica	Diapensiaceae	Ericales	625. simple KG zone (D1)	Flora of China 2014 (website)	625. simple KG zone (D1): (d) cold					Susanne Sontag	2015-12-16
192087	Diapensia himalaica	Diapensiaceae	Ericales	626. Biogeographic region (D1)	Flora of China 2014 (website)	626. Biogeographic region (D1): (e) Indo-Pacific					Susanne Sontag	2015-12-16
192865	Diapensia himalaica	Diapensiaceae	Ericales	627. Biome (D1)	Flora of China 2014 (website)	627. Biome (D1): (h) Montane grasslands and shrublands				not sure about that; "Rocky hillsides, cliff ledges, damp rock faces; 3200–5000 m"	Susanne Sontag	2016-01-04
200214	Diapensia lapponica	Diapensiaceae	Ericales	625. simple KG zone (D1)	Diapensia lapponica JS744 - Löfstrand 2014 (personal observation)	625. simple KG zone (D1): (d) cold					Susanne Sontag	2016-06-16
200215	Diapensia lapponica	Diapensiaceae	Ericales	625. simple KG zone (D1)	Diapensia lapponica JS744 - Löfstrand 2014 (personal observation)	625. simple KG zone (D1): (e) polar					Susanne Sontag	2016-06-16
200216	Diapensia lapponica	Diapensiaceae	Ericales	626. Biogeographic region (D1)	Diapensia lapponica JS744 - Löfstrand 2014 (personal observation)	626. Biogeographic region (D1): (b) Holarctic Eurasian					Susanne Sontag	2016-06-16
200217	Diapensia lapponica	Diapensiaceae	Ericales	626. Biogeographic region (D1)	Diapensia lapponica JS744 - Löfstrand 2014 (personal observation)	626. Biogeographic region (D1): (a) Holarctic American					Susanne Sontag	2016-06-16
200218	Diapensia lapponica	Diapensiaceae	Ericales	627. Biome (D1)	Diapensia lapponica JS744 - Löfstrand 2014 (personal observation)	627. Biome (D1): (n) Boreal forests/taiga				????	Susanne Sontag	2016-06-16
200213	Diapensia lapponica	Diapensiaceae	Ericales	628. Habit (D1)	Diapensia lapponica JS744 - Löfstrand 2014 (personal observation)	628. Habit (D1): (d) herb					Susanne Sontag	2016-06-16
200221	Diapensia purpurea	Diapensiaceae	Ericales	625. simple KG zone (D1)	Flora of China 2014 (website)	625. simple KG zone (D1): (d) cold					Susanne Sontag	2016-06-16
200220	Diapensia purpurea	Diapensiaceae	Ericales	626. Biogeographic region (D1)	Flora of China 2014 (website)	626. Biogeographic region (D1): (b) Holarctic Eurasian					Susanne Sontag	2016-06-16
200222	Diapensia purpurea	Diapensiaceae	Ericales	627. Biome (D1)	Flora of China 2014 (website)	627. Biome (D1): (h) Montane grasslands and shrublands				Mountain summits, bare rock faces; 2600–4500 m	Susanne Sontag	2016-06-16
200219	Diapensia purpurea	Diapensiaceae	Ericales	628. Habit (D1)	Flora of China 2014 (website)	628. Habit (D1): (b) shrub				shrublets	Susanne Sontag	2016-06-16
197511	Dionysia odora	Primulaceae	Ericales	625. simple KG zone (D1)	Ghazanfar & Edmondson 2013 (FloraIraq)	625. simple KG zone (D1): (b) aride					Susanne Sontag	2016-02-26
197512	Dionysia odora	Primulaceae	Ericales	625. simple KG zone (D1)	Ghazanfar & Edmondson 2013 (FloraIraq)	625. simple KG zone (D1): (c) temperate					Susanne Sontag	2016-02-26
197513	Dionysia odora	Primulaceae	Ericales	625. simple KG zone (D1)	Ghazanfar & Edmondson 2013 (FloraIraq)	625. simple KG zone (D1): (d) cold					Susanne Sontag	2016-02-26
197440	Dionysia odora	Primulaceae	Ericales	626. Biogeographic region (D1)	Ghazanfar & Edmondson 2013 (FloraIraq)	626. Biogeographic region (D1): (b) Holarctic Eurasian					Susanne Sontag	2016-02-26
197514	Dionysia odora	Primulaceae	Ericales	627. Biome (D1)	Ghazanfar & Edmondson 2013 (FloraIraq)	627. Biome (D1): (h) Montane grasslands and shrublands					Susanne Sontag	2016-02-26
197510	Dionysia odora	Primulaceae	Ericales	628. Habit (D1)	Ghazanfar & Edmondson 2013 (FloraIraq)	628. Habit (D1): (d) herb					Susanne Sontag	2016-02-26
192985	Diospyros caribaea	Ebenaceae	Ericales	1. Habit (D1)	Wallnöfer 2007 (AnnNaturhistMusWien)	1. Habit (D1): (1) shrub					Susanne Sontag	2016-01-05
192983	Diospyros caribaea	Ebenaceae	Ericales	625. simple KG zone (D1)	GBIF 2015 (website)	625. simple KG zone (D1): (a) tropical					Susanne Sontag	2016-01-05
192984	Diospyros caribaea	Ebenaceae	Ericales	626. Biogeographic region (D1)	GBIF 2015 (website)	626. Biogeographic region (D1): (c) South American					Susanne Sontag	2016-01-05
193078	Diospyros caribaea	Ebenaceae	Ericales	627. Biome (D1)	Wallnöfer 2007 (AnnNaturhistMusWien)	627. Biome (D1): (m) Tropical and subtropical dry broadleaf forests					Susanne Sontag	2016-01-07
205288	Diospyros caribaea	Ebenaceae	Ericales	628. Habit (D1)	Wallnöfer 2007 (AnnNaturhistMusWien)	628. Habit (D1): (b) shrub					Maria von Balthazar	2017-01-30
205291	Diospyros ebenum	Ebenaceae	Ericales	625. simple KG zone (D1)	eol 2017 (website)	625. simple KG zone (D1): (a) tropical					Maria von Balthazar	2017-01-30
205294	Diospyros ebenum	Ebenaceae	Ericales	626. Biogeographic region (D1)	eol 2017 (website)	626. Biogeographic region (D1): (e) Indo-Pacific					Maria von Balthazar	2017-01-30
205292	Diospyros ebenum	Ebenaceae	Ericales	627. Biome (D1)	eol 2017 (website)	627. Biome (D1): (m) Tropical and subtropical dry broadleaf forests					Maria von Balthazar	2017-01-30
205293	Diospyros ebenum	Ebenaceae	Ericales	627. Biome (D1)	eol 2017 (website)	627. Biome (D1): (k) Tropical and subtropical moist broadleaf forests					Maria von Balthazar	2017-01-30
205290	Diospyros ebenum	Ebenaceae	Ericales	628. Habit (D1)	eol 2017 (website)	628. Habit (D1): (a) tree					Maria von Balthazar	2017-01-30
193079	Diospyros kaki	Ebenaceae	Ericales	1. Habit (D1)	Yasui 1915 (BotGaz)	1. Habit (D1): (0) tree					Susanne Sontag	2016-01-07
193084	Diospyros kaki	Ebenaceae	Ericales	625. simple KG zone (D1)	Flora of China 2015 (website)	625. simple KG zone (D1): (c) temperate					Susanne Sontag	2016-01-07
193080	Diospyros kaki	Ebenaceae	Ericales	626. Biogeographic region (D1)	Flora of China 2015 (website)	626. Biogeographic region (D1): (b) Holarctic Eurasian					Susanne Sontag	2016-01-07
193081	Diospyros kaki	Ebenaceae	Ericales	626. Biogeographic region (D1)	Flora of China 2015 (website)	626. Biogeographic region (D1): (e) Indo-Pacific					Susanne Sontag	2016-01-07
193082	Diospyros kaki	Ebenaceae	Ericales	627. Biome (D1)	Flora of China 2015 (website)	627. Biome (D1): (l) Temperate broadleaf and mixed forests					Susanne Sontag	2016-01-07
193083	Diospyros kaki	Ebenaceae	Ericales	627. Biome (D1)	Flora of China 2015 (website)	627. Biome (D1): (m) Tropical and subtropical dry broadleaf forests					Susanne Sontag	2016-01-07
205289	Diospyros kaki	Ebenaceae	Ericales	628. Habit (D1)	Yasui 1915 (BotGaz)	628. Habit (D1): (a) tree					Maria von Balthazar	2017-01-30
205296	Diospyros lotus	Ebenaceae	Ericales	625. simple KG zone (D1)	Flora of China 2017 (website)	625. simple KG zone (D1): (c) temperate					Maria von Balthazar	2017-01-31
205297	Diospyros lotus	Ebenaceae	Ericales	626. Biogeographic region (D1)	Flora of China 2017 (website)	626. Biogeographic region (D1): (b) Holarctic Eurasian					Maria von Balthazar	2017-01-31
205298	Diospyros lotus	Ebenaceae	Ericales	626. Biogeographic region (D1)	Flora of China 2017 (website)	626. Biogeographic region (D1): (e) Indo-Pacific					Maria von Balthazar	2017-01-31
205299	Diospyros lotus	Ebenaceae	Ericales	627. Biome (D1)	Flora of China 2017 (website)	627. Biome (D1): (l) Temperate broadleaf and mixed forests					Maria von Balthazar	2017-01-31
205295	Diospyros lotus	Ebenaceae	Ericales	628. Habit (D1)	Flora of China 2017 (website)	628. Habit (D1): (a) tree					Maria von Balthazar	2017-01-31
205302	Diospyros texana	Ebenaceae	Ericales	625. simple KG zone (D1)	Flora of North America 2017 (website)	625. simple KG zone (D1): (b) aride					Maria von Balthazar	2017-01-31
205303	Diospyros texana	Ebenaceae	Ericales	625. simple KG zone (D1)	Flora of North America 2017 (website)	625. simple KG zone (D1): (c) temperate					Maria von Balthazar	2017-01-31
205304	Diospyros texana	Ebenaceae	Ericales	626. Biogeographic region (D1)	Flora of North America 2017 (website)	626. Biogeographic region (D1): (a) Holarctic American					Maria von Balthazar	2017-01-31
205305	Diospyros texana	Ebenaceae	Ericales	627. Biome (D1)	Flora of North America 2017 (website)	627. Biome (D1): (b) Temperate grasslands, savannas and shrublands					Maria von Balthazar	2017-01-31
205300	Diospyros texana	Ebenaceae	Ericales	628. Habit (D1)	Flora of North America 2017 (website)	628. Habit (D1): (a) tree					Maria von Balthazar	2017-01-31
205301	Diospyros texana	Ebenaceae	Ericales	628. Habit (D1)	Flora of North America 2017 (website)	628. Habit (D1): (b) shrub					Maria von Balthazar	2017-01-31
205307	Diospyros virginiana	Ebenaceae	Ericales	625. simple KG zone (D1)	Flora of North America 2017 (website)	625. simple KG zone (D1): (c) temperate					Maria von Balthazar	2017-01-31
205308	Diospyros virginiana	Ebenaceae	Ericales	626. Biogeographic region (D1)	Flora of North America 2017 (website)	626. Biogeographic region (D1): (a) Holarctic American					Maria von Balthazar	2017-01-31
205309	Diospyros virginiana	Ebenaceae	Ericales	627. Biome (D1)	Flora of North America 2017 (website)	627. Biome (D1): (b) Temperate grasslands, savannas and shrublands					Maria von Balthazar	2017-01-31
205310	Diospyros virginiana	Ebenaceae	Ericales	627. Biome (D1)	Flora of North America 2017 (website)	627. Biome (D1): (l) Temperate broadleaf and mixed forests					Maria von Balthazar	2017-01-31
205306	Diospyros virginiana	Ebenaceae	Ericales	628. Habit (D1)	Flora of North America 2017 (website)	628. Habit (D1): (a) tree					Maria von Balthazar	2017-01-31
199284	Diplarche multiflora	Ericaceae	Ericales	625. simple KG zone (D1)	Flora of China 2014 (website)	625. simple KG zone (D1): (c) temperate					Susanne Sontag	2016-03-25
199282	Diplarche multiflora	Ericaceae	Ericales	626. Biogeographic region (D1)	Flora of China 2014 (website)	626. Biogeographic region (D1): (b) Holarctic Eurasian					Susanne Sontag	2016-03-25
199285	Diplarche multiflora	Ericaceae	Ericales	627. Biome (D1)	Flora of China 2014 (website)	627. Biome (D1): (b) Temperate grasslands, savannas and shrublands				"Thickets, alpine meadows, rocky slopes, cliffs"	Susanne Sontag	2016-03-25
199283	Diplarche multiflora	Ericaceae	Ericales	628. Habit (D1)	Flora of China 2014 (website)	628. Habit (D1): (b) shrub					Susanne Sontag	2016-03-25
195934	Diploknema butyracea	Sapotaceae	Ericales	625. simple KG zone (D1)	Lam 1925 (BullJBBuitenzorg)	625. simple KG zone (D1): (c) temperate					Susanne Sontag	2016-02-22
195930	Diploknema butyracea	Sapotaceae	Ericales	626. Biogeographic region (D1)	Lam 1925 (BullJBBuitenzorg)	626. Biogeographic region (D1): (e) Indo-Pacific					Susanne Sontag	2016-02-22
249983	Diploknema butyracea	Sapotaceae	Ericales	627. Biome (D1)	Tewari et al. 2015 (IntJRecSciRes)	627. Biome (D1): (l) Temperate broadleaf and mixed forests					Maria von Balthazar	2019-05-09	Maria von Balthazar	2019-05-09
195936	Diploknema butyracea	Sapotaceae	Ericales	628. Habit (D1)	Lam 1925 (BullJBBuitenzorg)	628. Habit (D1): (a) tree					Susanne Sontag	2016-02-22
205342	Diploknema ramiflora	Sapotaceae	Ericales	625. simple KG zone (D1)	eol 2017 (website)	625. simple KG zone (D1): (a) tropical					Maria von Balthazar	2017-01-31
195977	Diploknema ramiflora	Sapotaceae	Ericales	626. Biogeographic region (D1)	Lam 1925 (BullJBBuitenzorg)	626. Biogeographic region (D1): (e) Indo-Pacific					Susanne Sontag	2016-02-22
205343	Diploknema ramiflora	Sapotaceae	Ericales	628. Habit (D1)	van Royen 1958 (Blumea)	628. Habit (D1): (a) tree					Maria von Balthazar	2017-01-31
193597	Diploon cuspidatum	Sapotaceae	Ericales	1. Habit (D1)	Pennington 1990 (FloraNeotropica)	1. Habit (D1): (0) tree					Susanne Sontag	2016-01-22
193598	Diploon cuspidatum	Sapotaceae	Ericales	625. simple KG zone (D1)	Pennington 1990 (FloraNeotropica)	625. simple KG zone (D1): (a) tropical					Susanne Sontag	2016-01-22
193599	Diploon cuspidatum	Sapotaceae	Ericales	626. Biogeographic region (D1)	Pennington 1990 (FloraNeotropica)	626. Biogeographic region (D1): (c) South American					Susanne Sontag	2016-01-22
193600	Diploon cuspidatum	Sapotaceae	Ericales	627. Biome (D1)	Pennington 1990 (FloraNeotropica)	627. Biome (D1): (k) Tropical and subtropical moist broadleaf forests					Susanne Sontag	2016-01-22
199497	Diplycosia pinifolia	Ericaceae	Ericales	625. simple KG zone (D1)	Sleumer 1966-67 (FloraMalesiana)	625. simple KG zone (D1): (a) tropical					Susanne Sontag	2016-04-05
199496	Diplycosia pinifolia	Ericaceae	Ericales	626. Biogeographic region (D1)	Sleumer 1966-67 (FloraMalesiana)	626. Biogeographic region (D1): (e) Indo-Pacific					Susanne Sontag	2016-04-05
199498	Diplycosia pinifolia	Ericaceae	Ericales	627. Biome (D1)	Sleumer 1966-67 (FloraMalesiana)	627. Biome (D1): (k) Tropical and subtropical moist broadleaf forests				"mossy forest,open grassy slopes on landsides"	Susanne Sontag	2016-04-05
199495	Diplycosia pinifolia	Ericaceae	Ericales	628. Habit (D1)	Sleumer 1966-67 (FloraMalesiana)	628. Habit (D1): (b) shrub				epiphytic, rarely terrestrial shrub"	Susanne Sontag	2016-04-05
197723	Discocalyx amplifolia	Primulaceae	Ericales	625. simple KG zone (D1)	Smith 1973 (JArnArbor)	625. simple KG zone (D1): (a) tropical					Susanne Sontag	2016-03-02
197722	Discocalyx amplifolia	Primulaceae	Ericales	626. Biogeographic region (D1)	Smith 1973 (JArnArbor)	626. Biogeographic region (D1): (e) Indo-Pacific					Susanne Sontag	2016-03-02
197724	Discocalyx amplifolia	Primulaceae	Ericales	627. Biome (D1)	Smith 1973 (JArnArbor)	627. Biome (D1): (k) Tropical and subtropical moist broadleaf forests					Susanne Sontag	2016-03-02
197721	Discocalyx amplifolia	Primulaceae	Ericales	628. Habit (D1)	Smith 1973 (JArnArbor)	628. Habit (D1): (a) tree					Susanne Sontag	2016-03-02
197429	Dodecatheon alpinum	Primulaceae	Ericales	625. simple KG zone (D1)	Flora of North America 2014 (website)	625. simple KG zone (D1): (c) temperate					Susanne Sontag	2016-02-26	Maria von Balthazar	2019-04-11
197430	Dodecatheon alpinum	Primulaceae	Ericales	625. simple KG zone (D1)	Flora of North America 2014 (website)	625. simple KG zone (D1): (d) cold					Susanne Sontag	2016-02-26
197426	Dodecatheon alpinum	Primulaceae	Ericales	626. Biogeographic region (D1)	Flora of North America 2014 (website)	626. Biogeographic region (D1): (a) Holarctic American					Susanne Sontag	2016-02-26
197436	Dodecatheon alpinum	Primulaceae	Ericales	627. Biome (D1)	Flora of North America 2014 (website)	627. Biome (D1): (b) Temperate grasslands, savannas and shrublands				"wet meadows"	Susanne Sontag	2016-02-26
197420	Dodecatheon alpinum	Primulaceae	Ericales	628. Habit (D1)	Flora of North America 2014 (website)	628. Habit (D1): (d) herb					Susanne Sontag	2016-02-26
199401	Dracophyllum latifolium	Ericaceae	Ericales	625. simple KG zone (D1)	Hooker 1864-67 (book)	625. simple KG zone (D1): (c) temperate				"Köppen Geiger"	Susanne Sontag	2016-03-29
199400	Dracophyllum latifolium	Ericaceae	Ericales	626. Biogeographic region (D1)	Hooker 1864-67 (book)	626. Biogeographic region (D1): (f) Australian					Susanne Sontag	2016-03-29
243322	Dracophyllum latifolium	Ericaceae	Ericales	627. Biome (D1)	New Zealand Plant Conservation Network 2018 (website)	627. Biome (D1): (l) Temperate broadleaf and mixed forests				"Spindly tufted tall shrub of upland forests"	Maria von Balthazar	2019-03-14
199398	Dracophyllum latifolium	Ericaceae	Ericales	628. Habit (D1)	Hooker 1864-67 (book)	628. Habit (D1): (b) shrub					Susanne Sontag	2016-03-29
199399	Dracophyllum latifolium	Ericaceae	Ericales	628. Habit (D1)	Hooker 1864-67 (book)	628. Habit (D1): (a) tree					Susanne Sontag	2016-03-29
195924	Eberhardtia tonkinensis	Sapotaceae	Ericales	625. simple KG zone (D1)	Lecomte 1920 (BullMusNatlHistNat)	625. simple KG zone (D1): (a) tropical					Susanne Sontag	2016-02-22	Maria von Balthazar	2019-05-09
195921	Eberhardtia tonkinensis	Sapotaceae	Ericales	626. Biogeographic region (D1)	Lecomte 1920 (BullMusNatlHistNat)	626. Biogeographic region (D1): (e) Indo-Pacific					Susanne Sontag	2016-02-22
195925	Eberhardtia tonkinensis	Sapotaceae	Ericales	627. Biome (D1)	Lecomte 1920 (BullMusNatlHistNat)	627. Biome (D1): (k) Tropical and subtropical moist broadleaf forests					Susanne Sontag	2016-02-22	Maria von Balthazar	2019-05-09
195919	Eberhardtia tonkinensis	Sapotaceae	Ericales	628. Habit (D1)	Lecomte 1920 (BullMusNatlHistNat)	628. Habit (D1): (a) tree					Susanne Sontag	2016-02-22
193585	Ecclinusa ulei	Sapotaceae	Ericales	1. Habit (D1)	Pennington 1990 (FloraNeotropica)	1. Habit (D1): (0) tree					Susanne Sontag	2016-01-22
193588	Ecclinusa ulei	Sapotaceae	Ericales	625. simple KG zone (D1)	Pennington 1990 (FloraNeotropica)	625. simple KG zone (D1): (a) tropical					Susanne Sontag	2016-01-22
193586	Ecclinusa ulei	Sapotaceae	Ericales	626. Biogeographic region (D1)	Pennington 1990 (FloraNeotropica)	626. Biogeographic region (D1): (c) South American					Susanne Sontag	2016-01-22
193587	Ecclinusa ulei	Sapotaceae	Ericales	627. Biome (D1)	Pennington 1990 (FloraNeotropica)	627. Biome (D1): (c) Tropical and subtropical grasslands, savannas, shrublands				"in dwarf mossy forest or scrub, on mountain slopes between 1400 and 2100m"	Susanne Sontag	2016-01-22
193589	Elaeoluma glabrescens	Sapotaceae	Ericales	1. Habit (D1)	Pennington 1990 (FloraNeotropica)	1. Habit (D1): (0) tree					Susanne Sontag	2016-01-22
193592	Elaeoluma glabrescens	Sapotaceae	Ericales	625. simple KG zone (D1)	Pennington 1990 (FloraNeotropica)	625. simple KG zone (D1): (a) tropical					Susanne Sontag	2016-01-22
193591	Elaeoluma glabrescens	Sapotaceae	Ericales	626. Biogeographic region (D1)	Pennington 1990 (FloraNeotropica)	626. Biogeographic region (D1): (c) South American					Susanne Sontag	2016-01-22
193590	Elaeoluma glabrescens	Sapotaceae	Ericales	627. Biome (D1)	Pennington 1990 (FloraNeotropica)	627. Biome (D1): (f) Flooded grasslands and savannas					Susanne Sontag	2016-01-22
199289	Elliottia pyroliflora	Ericaceae	Ericales	625. simple KG zone (D1)	Flora of North America 2014 (website)	625. simple KG zone (D1): (d) cold					Susanne Sontag	2016-03-25
199286	Elliottia pyroliflora	Ericaceae	Ericales	626. Biogeographic region (D1)	Flora of North America 2014 (website)	626. Biogeographic region (D1): (a) Holarctic American				"GBIF 2015"	Susanne Sontag	2016-03-25
199288	Elliottia pyroliflora	Ericaceae	Ericales	627. Biome (D1)	Flora of North America 2014 (website)	627. Biome (D1): (g) Temperate coniferous forests					Susanne Sontag	2016-03-25
199287	Elliottia pyroliflora	Ericaceae	Ericales	628. Habit (D1)	Flora of North America 2014 (website)	628. Habit (D1): (b) shrub					Susanne Sontag	2016-03-25
197700	Embelia ribes	Primulaceae	Ericales	625. simple KG zone (D1)	Flora of China 2014 (website)	625. simple KG zone (D1): (a) tropical					Susanne Sontag	2016-03-01
197699	Embelia ribes	Primulaceae	Ericales	626. Biogeographic region (D1)	Flora of China 2014 (website)	626. Biogeographic region (D1): (e) Indo-Pacific					Susanne Sontag	2016-03-01
197701	Embelia ribes	Primulaceae	Ericales	627. Biome (D1)	Flora of China 2014 (website)	627. Biome (D1): (c) Tropical and subtropical grasslands, savannas, shrublands					Susanne Sontag	2016-03-01
197698	Embelia ribes	Primulaceae	Ericales	628. Habit (D1)	Flora of China 2014 (website)	628. Habit (D1): (b) shrub				"Shrubs scandent"	Susanne Sontag	2016-03-01
196828	Englerophytum stelechantha	Sapotaceae	Ericales	625. simple KG zone (D1)	Aubréville 1961 (book)	625. simple KG zone (D1): (a) tropical					Susanne Sontag	2016-02-25
196827	Englerophytum stelechantha	Sapotaceae	Ericales	626. Biogeographic region (D1)	Aubréville 1961 (book)	626. Biogeographic region (D1): (d) African					Susanne Sontag	2016-02-25
246544	Englerophytum stelechantha	Sapotaceae	Ericales	627. Biome (D1)	Krause 1914 (BotJahrb)	627. Biome (D1): (m) Tropical and subtropical dry broadleaf forests					Maria von Balthazar	2019-04-11
196826	Englerophytum stelechantha	Sapotaceae	Ericales	628. Habit (D1)	Aubréville 1961 (book)	628. Habit (D1): (a) tree				"arbuscula"	Susanne Sontag	2016-02-25
199146	Enkianthus deflexus	Ericaceae	Ericales	625. simple KG zone (D1)	Flora of China 2015 (website)	625. simple KG zone (D1): (c) temperate					Susanne Sontag	2016-03-24
199145	Enkianthus deflexus	Ericaceae	Ericales	626. Biogeographic region (D1)	Flora of China 2015 (website)	626. Biogeographic region (D1): (e) Indo-Pacific					Susanne Sontag	2016-03-24
199151	Enkianthus deflexus	Ericaceae	Ericales	627. Biome (D1)	Flora of China 2015 (website)	627. Biome (D1): (l) Temperate broadleaf and mixed forests				"Pinus or Quercus forests, mixed forests on mountain slopes, disturbed forests"	Susanne Sontag	2016-03-24
199143	Enkianthus deflexus	Ericaceae	Ericales	628. Habit (D1)	Flora of China 2015 (website)	628. Habit (D1): (a) tree					Susanne Sontag	2016-03-24
199144	Enkianthus deflexus	Ericaceae	Ericales	628. Habit (D1)	Flora of China 2015 (website)	628. Habit (D1): (b) shrub					Susanne Sontag	2016-03-24
199456	Epacris impressa	Ericaceae	Ericales	625. simple KG zone (D1)	Curtis 1835 (CurtisBotMag)	625. simple KG zone (D1): (c) temperate				"Köppen Geiger"	Susanne Sontag	2016-04-04
199457	Epacris impressa	Ericaceae	Ericales	625. simple KG zone (D1)	Curtis 1835 (CurtisBotMag)	625. simple KG zone (D1): (b) aride					Susanne Sontag	2016-04-04
199455	Epacris impressa	Ericaceae	Ericales	626. Biogeographic region (D1)	Curtis 1835 (CurtisBotMag)	626. Biogeographic region (D1): (f) Australian					Susanne Sontag	2016-04-04
243324	Epacris impressa	Ericaceae	Ericales	627. Biome (D1)	Australian National Botanic Gardens 2019 (website)	627. Biome (D1): (b) Temperate grasslands, savannas and shrublands				from the heath to open forests	Maria von Balthazar	2019-03-14
199454	Epacris impressa	Ericaceae	Ericales	628. Habit (D1)	Curtis 1835 (CurtisBotMag)	628. Habit (D1): (b) shrub					Susanne Sontag	2016-04-04
199291	Epigaea repens	Ericaceae	Ericales	625. simple KG zone (D1)	Flora of North America 2014 (website)	625. simple KG zone (D1): (c) temperate					Susanne Sontag	2016-03-25
199292	Epigaea repens	Ericaceae	Ericales	625. simple KG zone (D1)	Flora of North America 2014 (website)	625. simple KG zone (D1): (d) cold					Susanne Sontag	2016-03-25
199290	Epigaea repens	Ericaceae	Ericales	626. Biogeographic region (D1)	Flora of North America 2014 (website)	626. Biogeographic region (D1): (a) Holarctic American					Susanne Sontag	2016-03-25
199294	Epigaea repens	Ericaceae	Ericales	627. Biome (D1)	Flora of North America 2014 (website)	627. Biome (D1): (g) Temperate coniferous forests				"Damp mossy banks in sandy and peaty woods and clearings, usually under pine trees."	Susanne Sontag	2016-03-25
199293	Epigaea repens	Ericaceae	Ericales	628. Habit (D1)	Flora of North America 2014 (website)	628. Habit (D1): (b) shrub					Susanne Sontag	2016-03-25
198194	Eriastrum densifolium	Polemoniaceae	Ericales	625. simple KG zone (D1)	Abrams 1951 (book)	625. simple KG zone (D1): (b) aride					Susanne Sontag	2016-03-09
198195	Eriastrum densifolium	Polemoniaceae	Ericales	625. simple KG zone (D1)	Abrams 1951 (book)	625. simple KG zone (D1): (c) temperate					Susanne Sontag	2016-03-09
198196	Eriastrum densifolium	Polemoniaceae	Ericales	625. simple KG zone (D1)	Abrams 1951 (book)	625. simple KG zone (D1): (d) cold					Susanne Sontag	2016-03-09
197843	Eriastrum densifolium	Polemoniaceae	Ericales	626. Biogeographic region (D1)	Mason 1945 (Madrono)	626. Biogeographic region (D1): (a) Holarctic American					Susanne Sontag	2016-03-03
198198	Eriastrum densifolium	Polemoniaceae	Ericales	627. Biome (D1)	Jepson eFlora 2019 (website)	627. Biome (D1): (b) Temperate grasslands, savannas and shrublands				images	Susanne Sontag	2016-03-09	Maria von Balthazar	2019-04-08
197842	Eriastrum densifolium	Polemoniaceae	Ericales	628. Habit (D1)	Mason 1945 (Madrono)	628. Habit (D1): (d) herb					Susanne Sontag	2016-03-03
198193	Eriastrum densifolium	Polemoniaceae	Ericales	628. Habit (D1)	Abrams 1951 (book)	628. Habit (D1): (b) shrub				"Shrub, subshrub and woody based perennial"	Susanne Sontag	2016-03-09
199307	Erica tetralix	Ericaceae	Ericales	625. simple KG zone (D1)	Flora of North America 2011 (website)	625. simple KG zone (D1): (c) temperate					Susanne Sontag	2016-03-29
199308	Erica tetralix	Ericaceae	Ericales	625. simple KG zone (D1)	Flora of North America 2011 (website)	625. simple KG zone (D1): (d) cold					Susanne Sontag	2016-03-29
199298	Erica tetralix	Ericaceae	Ericales	626. Biogeographic region (D1)	Flora of North America 2011 (website)	626. Biogeographic region (D1): (b) Holarctic Eurasian					Susanne Sontag	2016-03-29
199309	Erica tetralix	Ericaceae	Ericales	627. Biome (D1)	Flora of North America 2011 (website)	627. Biome (D1): (b) Temperate grasslands, savannas and shrublands					Susanne Sontag	2016-03-29
199297	Erica tetralix	Ericaceae	Ericales	628. Habit (D1)	Flora of North America 2011 (website)	628. Habit (D1): (b) shrub					Susanne Sontag	2016-03-29
198962	Eschweilera amazoniciformis	Lecythidaceae	Ericales	625. simple KG zone (D1)	Lecythidaceae Pages 2014 (website)	625. simple KG zone (D1): (a) tropical					Susanne Sontag	2016-03-24
198961	Eschweilera amazoniciformis	Lecythidaceae	Ericales	626. Biogeographic region (D1)	Lecythidaceae Pages 2014 (website)	626. Biogeographic region (D1): (c) South American					Susanne Sontag	2016-03-24
198963	Eschweilera amazoniciformis	Lecythidaceae	Ericales	627. Biome (D1)	Lecythidaceae Pages 2014 (website)	627. Biome (D1): (k) Tropical and subtropical moist broadleaf forests				A canopy to emergent tree usually of non-flooded forest	Susanne Sontag	2016-03-24
198960	Eschweilera amazoniciformis	Lecythidaceae	Ericales	628. Habit (D1)	Lecythidaceae Pages 2014 (website)	628. Habit (D1): (a) tree					Susanne Sontag	2016-03-24
198958	Eschweilera ovata	Lecythidaceae	Ericales	625. simple KG zone (D1)	Lecythidaceae Pages 2014 (website)	625. simple KG zone (D1): (a) tropical					Susanne Sontag	2016-03-24
198957	Eschweilera ovata	Lecythidaceae	Ericales	626. Biogeographic region (D1)	Lecythidaceae Pages 2014 (website)	626. Biogeographic region (D1): (c) South American					Susanne Sontag	2016-03-24
198959	Eschweilera ovata	Lecythidaceae	Ericales	627. Biome (D1)	Lecythidaceae Pages 2014 (website)	627. Biome (D1): (k) Tropical and subtropical moist broadleaf forests					Susanne Sontag	2016-03-24
198956	Eschweilera ovata	Lecythidaceae	Ericales	628. Habit (D1)	Lecythidaceae Pages 2014 (website)	628. Habit (D1): (a) tree					Susanne Sontag	2016-03-24
200153	Eubotrys racemosa	Ericaceae	Ericales	625. simple KG zone (D1)	Small 1914 (NorthAmerFlora)	625. simple KG zone (D1): (c) temperate					Susanne Sontag	2016-06-09
200154	Eubotrys racemosa	Ericaceae	Ericales	625. simple KG zone (D1)	Small 1914 (NorthAmerFlora)	625. simple KG zone (D1): (d) cold					Susanne Sontag	2016-06-09
199500	Eubotrys racemosa	Ericaceae	Ericales	626. Biogeographic region (D1)	Small 1914 (NorthAmerFlora)	626. Biogeographic region (D1): (a) Holarctic American					Susanne Sontag	2016-04-05
200156	Eubotrys racemosa	Ericaceae	Ericales	627. Biome (D1)	Small 1914 (NorthAmerFlora)	627. Biome (D1): (o) Temperate coasts (rock, sand)				"occurs primarily on the coastal plain"	Susanne Sontag	2016-06-09
200157	Eubotrys racemosa	Ericaceae	Ericales	627. Biome (D1)	Small 1914 (NorthAmerFlora)	627. Biome (D1): (l) Temperate broadleaf and mixed forests				"Swamps, pond shores, streamheads and their ecotones, blackwater shores and banks, cypress depressions, wet pine flatwoods, wet, sandy, acidic woods"	Susanne Sontag	2016-06-09
199499	Eubotrys racemosa	Ericaceae	Ericales	628. Habit (D1)	Small 1914 (NorthAmerFlora)	628. Habit (D1): (b) shrub					Susanne Sontag	2016-04-05
193085	Euclea crispa	Ebenaceae	Ericales	1. Habit (D1)	plantzafrica 2013 (website)	1. Habit (D1): (0) tree				... or shrub	Susanne Sontag	2016-01-07
193086	Euclea crispa	Ebenaceae	Ericales	1. Habit (D1)	plantzafrica 2013 (website)	1. Habit (D1): (1) shrub					Susanne Sontag	2016-01-07
193088	Euclea crispa	Ebenaceae	Ericales	625. simple KG zone (D1)	GBIF 2015 (website)	625. simple KG zone (D1): (a) tropical					Susanne Sontag	2016-01-07
193087	Euclea crispa	Ebenaceae	Ericales	626. Biogeographic region (D1)	GBIF 2015 (website)	626. Biogeographic region (D1): (d) African					Susanne Sontag	2016-01-07
193089	Euclea crispa	Ebenaceae	Ericales	627. Biome (D1)	GBIF 2015 (website)	627. Biome (D1): (d) Deserts and xeric shrublands				It is found in open or thick bush along stream banks, woodland, kloofs, hillsides, open forest, along forest margins and regularly in sheltered rocky places. It is rare in the lowveld where it is limited to rocky areas, or areas of higher rainfall	Susanne Sontag	2016-01-07
198333	Eurya crassilimba	Pentaphylacaceae	Ericales	625. simple KG zone (D1)	Melchior 1925 (book)	625. simple KG zone (D1): (d) cold					Susanne Sontag	2016-03-17
198334	Eurya crassilimba	Pentaphylacaceae	Ericales	625. simple KG zone (D1)	Melchior 1925 (book)	625. simple KG zone (D1): (c) temperate					Susanne Sontag	2016-03-17
198332	Eurya crassilimba	Pentaphylacaceae	Ericales	626. Biogeographic region (D1)	Melchior 1925 (book)	626. Biogeographic region (D1): (e) Indo-Pacific					Susanne Sontag	2016-03-17
243397	Eurya crassilimba	Pentaphylacaceae	Ericales	627. Biome (D1)	Flora of China 2018 (website)	627. Biome (D1): (l) Temperate broadleaf and mixed forests					Maria von Balthazar	2019-03-14
198331	Eurya crassilimba	Pentaphylacaceae	Ericales	628. Habit (D1)	Flora of China 2014 (website)	628. Habit (D1): (b) shrub					Susanne Sontag	2016-03-17
193722	Eurya emarginata	Pentaphylacaceae	Ericales	1. Habit (D1)	Flora of China 2014 (website)	1. Habit (D1): (1) shrub					Susanne Sontag	2016-01-29
193723	Eurya emarginata	Pentaphylacaceae	Ericales	1. Habit (D1)	Flora of China 2014 (website)	1. Habit (D1): (0) tree					Susanne Sontag	2016-01-29
198329	Eurya emarginata	Pentaphylacaceae	Ericales	625. simple KG zone (D1)	GBIF 2015 (website)	625. simple KG zone (D1): (c) temperate					Susanne Sontag	2016-03-17
198330	Eurya emarginata	Pentaphylacaceae	Ericales	625. simple KG zone (D1)	GBIF 2015 (website)	625. simple KG zone (D1): (d) cold					Susanne Sontag	2016-03-17
193720	Eurya emarginata	Pentaphylacaceae	Ericales	626. Biogeographic region (D1)	GBIF 2015 (website)	626. Biogeographic region (D1): (e) Indo-Pacific					Susanne Sontag	2016-01-29
243398	Eurya emarginata	Pentaphylacaceae	Ericales	627. Biome (D1)	Flora of China 2018 (website)	627. Biome (D1): (o) Temperate coasts (rock, sand)					Maria von Balthazar	2019-03-14	Maria von Balthazar	2019-03-14
193726	Eurya handel-mazzettii	Pentaphylacaceae	Ericales	1. Habit (D1)	Chang 1954 (ActaPhytotaxSinica)	1. Habit (D1): (1) shrub					Susanne Sontag	2016-01-29
193727	Eurya handel-mazzettii	Pentaphylacaceae	Ericales	1. Habit (D1)	Chang 1954 (ActaPhytotaxSinica)	1. Habit (D1): (0) tree					Susanne Sontag	2016-01-29
243399	Eurya handel-mazzettii	Pentaphylacaceae	Ericales	625. simple KG zone (D1)	Flora of China 2018 (website)	625. simple KG zone (D1): (c) temperate					Maria von Balthazar	2019-03-14
193728	Eurya handel-mazzettii	Pentaphylacaceae	Ericales	626. Biogeographic region (D1)	Chang 1954 (ActaPhytotaxSinica)	626. Biogeographic region (D1): (e) Indo-Pacific					Susanne Sontag	2016-01-29
198324	Eurya handel-mazzettii	Pentaphylacaceae	Ericales	626. Biogeographic region (D1)	Flora of China 2014 (website)	626. Biogeographic region (D1): (b) Holarctic Eurasian					Susanne Sontag	2016-03-16
243401	Eurya handel-mazzettii	Pentaphylacaceae	Ericales	627. Biome (D1)	Flora of China 2014 (website)	627. Biome (D1): (l) Temperate broadleaf and mixed forests					Maria von Balthazar	2019-03-14
198322	Eurya handel-mazzettii	Pentaphylacaceae	Ericales	628. Habit (D1)	Flora of China 2014 (website)	628. Habit (D1): (a) tree					Susanne Sontag	2016-03-16
198323	Eurya handel-mazzettii	Pentaphylacaceae	Ericales	628. Habit (D1)	Flora of China 2014 (website)	628. Habit (D1): (b) shrub					Susanne Sontag	2016-03-16
193724	Eurya japonica	Pentaphylacaceae	Ericales	1. Habit (D1)	Min & Bartholomew 2013 (online) (website)	1. Habit (D1): (1) shrub					Susanne Sontag	2016-01-29
198327	Eurya japonica	Pentaphylacaceae	Ericales	625. simple KG zone (D1)	Flora of China 2014 (website)	625. simple KG zone (D1): (d) cold					Susanne Sontag	2016-03-17	Maria von Balthazar	2019-03-14
198328	Eurya japonica	Pentaphylacaceae	Ericales	625. simple KG zone (D1)	Flora of China 2014 (website)	625. simple KG zone (D1): (c) temperate					Susanne Sontag	2016-03-17
193725	Eurya japonica	Pentaphylacaceae	Ericales	626. Biogeographic region (D1)	Min & Bartholomew 2013 (online) (website)	626. Biogeographic region (D1): (e) Indo-Pacific					Susanne Sontag	2016-01-29
243400	Eurya japonica	Pentaphylacaceae	Ericales	626. Biogeographic region (D1)	Flora of China 2014 (website)	626. Biogeographic region (D1): (b) Holarctic Eurasian					Maria von Balthazar	2019-03-14
243402	Eurya japonica	Pentaphylacaceae	Ericales	627. Biome (D1)	Flora of China 2014 (website)	627. Biome (D1): (l) Temperate broadleaf and mixed forests					Maria von Balthazar	2019-03-14
198325	Eurya japonica	Pentaphylacaceae	Ericales	628. Habit (D1)	Melchior 1925 (book)	628. Habit (D1): (b) shrub					Susanne Sontag	2016-03-17
198326	Eurya japonica	Pentaphylacaceae	Ericales	628. Habit (D1)	Melchior 1925 (book)	628. Habit (D1): (a) tree					Susanne Sontag	2016-03-17
198320	Euryodendron excelsum	Pentaphylacaceae	Ericales	625. simple KG zone (D1)	Flora of China 2014 (website)	625. simple KG zone (D1): (c) temperate					Susanne Sontag	2016-03-16
198319	Euryodendron excelsum	Pentaphylacaceae	Ericales	626. Biogeographic region (D1)	Flora of China 2014 (website)	626. Biogeographic region (D1): (e) Indo-Pacific					Susanne Sontag	2016-03-16
198321	Euryodendron excelsum	Pentaphylacaceae	Ericales	627. Biome (D1)	Flora of China 2014 (website)	627. Biome (D1): (l) Temperate broadleaf and mixed forests					Susanne Sontag	2016-03-16
198318	Euryodendron excelsum	Pentaphylacaceae	Ericales	628. Habit (D1)	Flora of China 2014 (website)	628. Habit (D1): (a) tree					Susanne Sontag	2016-03-16
195886	Faucherea longipedicellata	Sapotaceae	Ericales	625. simple KG zone (D1)	Aubréville 1974 (book)	625. simple KG zone (D1): (a) tropical					Susanne Sontag	2016-02-22
195876	Faucherea longipedicellata	Sapotaceae	Ericales	626. Biogeographic region (D1)	Aubréville 1974 (book)	626. Biogeographic region (D1): (d) African					Susanne Sontag	2016-02-22
249984	Faucherea longipedicellata	Sapotaceae	Ericales	627. Biome (D1)	Plantes & botanique 2019 (website)	627. Biome (D1): (k) Tropical and subtropical moist broadleaf forests					Maria von Balthazar	2019-05-09
195880	Faucherea longipedicellata	Sapotaceae	Ericales	628. Habit (D1)	Aubréville 1974 (book)	628. Habit (D1): (a) tree					Susanne Sontag	2016-02-22
195917	Faucherea thouvenotii	Sapotaceae	Ericales	625. simple KG zone (D1)	Aubréville 1974 (book)	625. simple KG zone (D1): (a) tropical					Susanne Sontag	2016-02-22
195916	Faucherea thouvenotii	Sapotaceae	Ericales	626. Biogeographic region (D1)	Aubréville 1974 (book)	626. Biogeographic region (D1): (d) African					Susanne Sontag	2016-02-22
249985	Faucherea thouvenotii	Sapotaceae	Ericales	627. Biome (D1)	Plantes & botanique 2019 (website)	627. Biome (D1): (k) Tropical and subtropical moist broadleaf forests					Maria von Balthazar	2019-05-09
195896	Faucherea thouvenotii	Sapotaceae	Ericales	628. Habit (D1)	Aubréville 1974 (book)	628. Habit (D1): (a) tree					Susanne Sontag	2016-02-22
193639	Ficalhoa laurifolia	Sladeniaceae	Ericales	1. Habit (D1)	Angiosperm Phylogeny Website 2014 (website)	1. Habit (D1): (0) tree					Susanne Sontag	2016-01-25
193640	Ficalhoa laurifolia	Sladeniaceae	Ericales	625. simple KG zone (D1)	Angiosperm Phylogeny Website 2014 (website)	625. simple KG zone (D1): (a) tropical					Susanne Sontag	2016-01-25
193637	Ficalhoa laurifolia	Sladeniaceae	Ericales	626. Biogeographic region (D1)	Angiosperm Phylogeny Website 2014 (website)	626. Biogeographic region (D1): (d) African					Susanne Sontag	2016-01-25
193641	Ficalhoa laurifolia	Sladeniaceae	Ericales	627. Biome (D1)	Angiosperm Phylogeny Website 2014 (website)	627. Biome (D1): (k) Tropical and subtropical moist broadleaf forests					Susanne Sontag	2016-01-25
197720	Fittingia mariae	Primulaceae	Ericales	625. simple KG zone (D1)	Mez 1922 (book)	625. simple KG zone (D1): (a) tropical					Susanne Sontag	2016-03-02
197718	Fittingia mariae	Primulaceae	Ericales	626. Biogeographic region (D1)	Mez 1922 (book)	626. Biogeographic region (D1): (e) Indo-Pacific					Susanne Sontag	2016-03-02
197719	Fittingia mariae	Primulaceae	Ericales	628. Habit (D1)	Mez 1922 (book)	628. Habit (D1): (b) shrub				slender shrublet	Susanne Sontag	2016-03-02
198734	Foetidia obliqua	Lecythidaceae	Ericales	625. simple KG zone (D1)	Prance 2008 (Brittonia)	625. simple KG zone (D1): (a) tropical					Susanne Sontag	2016-03-23
198724	Foetidia obliqua	Lecythidaceae	Ericales	626. Biogeographic region (D1)	Prance 2008 (Brittonia)	626. Biogeographic region (D1): (d) African					Susanne Sontag	2016-03-23
243331	Foetidia obliqua	Lecythidaceae	Ericales	627. Biome (D1)	MOBOT 2019 (website)	627. Biome (D1): (k) Tropical and subtropical moist broadleaf forests					Maria von Balthazar	2019-03-14
198722	Foetidia obliqua	Lecythidaceae	Ericales	628. Habit (D1)	Prance 2008 (Brittonia)	628. Habit (D1): (a) tree				small tree	Susanne Sontag	2016-03-23
198723	Foetidia obliqua	Lecythidaceae	Ericales	628. Habit (D1)	Prance 2008 (Brittonia)	628. Habit (D1): (b) shrub					Susanne Sontag	2016-03-23
198989	Fouquieria burragei	Fouquieriaceae	Ericales	625. simple KG zone (D1)	Henrickson 1972 (Aliso)	625. simple KG zone (D1): (b) aride				"GBIF 2015"	Susanne Sontag	2016-03-24
198988	Fouquieria burragei	Fouquieriaceae	Ericales	626. Biogeographic region (D1)	Henrickson 1972 (Aliso)	626. Biogeographic region (D1): (a) Holarctic American					Susanne Sontag	2016-03-24
198990	Fouquieria burragei	Fouquieriaceae	Ericales	627. Biome (D1)	Henrickson 1972 (Aliso)	627. Biome (D1): (d) Deserts and xeric shrublands					Susanne Sontag	2016-03-24
198987	Fouquieria burragei	Fouquieriaceae	Ericales	628. Habit (D1)	Henrickson 1972 (Aliso)	628. Habit (D1): (b) shrub					Susanne Sontag	2016-03-24
193100	Fouquieria columnaris	Fouquieriaceae	Ericales	1. Habit (D1)	Schönenberger & Grenhagen 2005 (PlantSystEvol)	1. Habit (D1): (1) shrub					Susanne Sontag	2016-01-07
193101	Fouquieria columnaris	Fouquieriaceae	Ericales	1. Habit (D1)	Schönenberger & Grenhagen 2005 (PlantSystEvol)	1. Habit (D1): (0) tree					Susanne Sontag	2016-01-07
193102	Fouquieria columnaris	Fouquieriaceae	Ericales	625. simple KG zone (D1)	Schönenberger & Grenhagen 2005 (PlantSystEvol)	625. simple KG zone (D1): (b) aride					Susanne Sontag	2016-01-07
193103	Fouquieria columnaris	Fouquieriaceae	Ericales	625. simple KG zone (D1)	Henrickson 1972 (Aliso)	625. simple KG zone (D1): (b) aride					Susanne Sontag	2016-01-07
198995	Fouquieria columnaris	Fouquieriaceae	Ericales	626. Biogeographic region (D1)	Henrickson 1972 (Aliso)	626. Biogeographic region (D1): (a) Holarctic American					Susanne Sontag	2016-03-24
193105	Fouquieria columnaris	Fouquieriaceae	Ericales	627. Biome (D1)	Henrickson 1972 (Aliso)	627. Biome (D1): (d) Deserts and xeric shrublands					Susanne Sontag	2016-01-07
198994	Fouquieria diguetii	Fouquieriaceae	Ericales	625. simple KG zone (D1)	Henrickson 1972 (Aliso)	625. simple KG zone (D1): (b) aride					Susanne Sontag	2016-03-24
198992	Fouquieria diguetii	Fouquieriaceae	Ericales	626. Biogeographic region (D1)	Henrickson 1972 (Aliso)	626. Biogeographic region (D1): (a) Holarctic American					Susanne Sontag	2016-03-24
198993	Fouquieria diguetii	Fouquieriaceae	Ericales	627. Biome (D1)	Henrickson 1972 (Aliso)	627. Biome (D1): (d) Deserts and xeric shrublands					Susanne Sontag	2016-03-24
198991	Fouquieria diguetii	Fouquieriaceae	Ericales	628. Habit (D1)	Henrickson 1972 (Aliso)	628. Habit (D1): (b) shrub					Susanne Sontag	2016-03-24
243325	Fouquieria diguetii	Fouquieriaceae	Ericales	628. Habit (D1)	Henrickson 1972 (Aliso)	628. Habit (D1): (a) tree					Maria von Balthazar	2019-03-14
243327	Fouquieria fasciculata	Fouquieriaceae	Ericales	625. simple KG zone (D1)	Henrickson 1972 (Aliso)	625. simple KG zone (D1): (b) aride					Maria von Balthazar	2019-03-14
198999	Fouquieria fasciculata	Fouquieriaceae	Ericales	626. Biogeographic region (D1)	Nash 1903 (BullTorreyBotClub)	626. Biogeographic region (D1): (c) South American					Susanne Sontag	2016-03-24
199000	Fouquieria fasciculata	Fouquieriaceae	Ericales	627. Biome (D1)	Nash 1903 (BullTorreyBotClub)	627. Biome (D1): (d) Deserts and xeric shrublands					Susanne Sontag	2016-03-24	Maria von Balthazar	2019-03-14
198996	Fouquieria fasciculata	Fouquieriaceae	Ericales	628. Habit (D1)	Nash 1903 (BullTorreyBotClub)	628. Habit (D1): (a) tree					Susanne Sontag	2016-03-24
243326	Fouquieria fasciculata	Fouquieriaceae	Ericales	628. Habit (D1)	Henrickson 1972 (Aliso)	628. Habit (D1): (b) shrub					Maria von Balthazar	2019-03-14
193110	Fouquieria formosa	Fouquieriaceae	Ericales	1. Habit (D1)	Encyclopedia of Life 2014 (website)	1. Habit (D1): (1) shrub					Susanne Sontag	2016-01-07
193111	Fouquieria formosa	Fouquieriaceae	Ericales	1. Habit (D1)	Encyclopedia of Life 2014 (website)	1. Habit (D1): (1) shrub					Susanne Sontag	2016-01-07
193112	Fouquieria formosa	Fouquieriaceae	Ericales	625. simple KG zone (D1)	Encyclopedia of Life 2014 (website)	625. simple KG zone (D1): (b) aride					Susanne Sontag	2016-01-07
193113	Fouquieria formosa	Fouquieriaceae	Ericales	626. Biogeographic region (D1)	Encyclopedia of Life 2014 (website)	626. Biogeographic region (D1): (c) South American					Susanne Sontag	2016-01-07
193114	Fouquieria formosa	Fouquieriaceae	Ericales	627. Biome (D1)	Encyclopedia of Life 2014 (website)	627. Biome (D1): (d) Deserts and xeric shrublands					Susanne Sontag	2016-01-07
193115	Fouquieria leonilae	Fouquieriaceae	Ericales	1. Habit (D1)	Henrickson 1972 (Aliso)	1. Habit (D1): (0) tree					Susanne Sontag	2016-01-07	Maria von Balthazar	2019-03-14
193116	Fouquieria leonilae	Fouquieriaceae	Ericales	625. simple KG zone (D1)	Encyclopedia of Life 2014 (website)	625. simple KG zone (D1): (b) aride					Susanne Sontag	2016-01-07
193117	Fouquieria leonilae	Fouquieriaceae	Ericales	626. Biogeographic region (D1)	Encyclopedia of Life 2014 (website)	626. Biogeographic region (D1): (c) South American					Susanne Sontag	2016-01-07
193118	Fouquieria leonilae	Fouquieriaceae	Ericales	627. Biome (D1)	Encyclopedia of Life 2014 (website)	627. Biome (D1): (d) Deserts and xeric shrublands					Susanne Sontag	2016-01-07
199005	Fouquieria ochoterenae	Fouquieriaceae	Ericales	625. simple KG zone (D1)	Henrickson 1972 (Aliso)	625. simple KG zone (D1): (b) aride					Susanne Sontag	2016-03-24
199001	Fouquieria ochoterenae	Fouquieriaceae	Ericales	626. Biogeographic region (D1)	Nash 1903 (BullTorreyBotClub)	626. Biogeographic region (D1): (c) South American					Susanne Sontag	2016-03-24
199002	Fouquieria ochoterenae	Fouquieriaceae	Ericales	627. Biome (D1)	Henrickson 1972 (Aliso)	627. Biome (D1): (c) Tropical and subtropical grasslands, savannas, shrublands					Susanne Sontag	2016-03-24
199006	Fouquieria ochoterenae	Fouquieriaceae	Ericales	627. Biome (D1)	Henrickson 1972 (Aliso)	627. Biome (D1): (d) Deserts and xeric shrublands					Susanne Sontag	2016-03-24
199004	Fouquieria ochoterenae	Fouquieriaceae	Ericales	628. Habit (D1)	Henrickson 1972 (Aliso)	628. Habit (D1): (a) tree					Susanne Sontag	2016-03-24
243330	Fouquieria purpusii	Fouquieriaceae	Ericales	625. simple KG zone (D1)	Henrickson 1972 (Aliso)	625. simple KG zone (D1): (a) tropical					Maria von Balthazar	2019-03-14
199079	Fouquieria purpusii	Fouquieriaceae	Ericales	626. Biogeographic region (D1)	Olson 2010 (website)	626. Biogeographic region (D1): (c) South American				"GBIF 2015, Mexico (Puebla-Oaxaca border)"	Susanne Sontag	2016-03-24
199072	Fouquieria purpusii	Fouquieriaceae	Ericales	627. Biome (D1)	Olson 2010 (website)	627. Biome (D1): (d) Deserts and xeric shrublands					Susanne Sontag	2016-03-24
243328	Fouquieria purpusii	Fouquieriaceae	Ericales	627. Biome (D1)	Henrickson 1972 (Aliso)	627. Biome (D1): (c) Tropical and subtropical grasslands, savannas, shrublands					Maria von Balthazar	2019-03-14
199066	Fouquieria purpusii	Fouquieriaceae	Ericales	628. Habit (D1)	Henrickson 1972 (Aliso)	628. Habit (D1): (a) tree					Susanne Sontag	2016-03-24
243329	Fouquieria purpusii	Fouquieriaceae	Ericales	628. Habit (D1)	Henrickson 1972 (Aliso)	628. Habit (D1): (b) shrub					Maria von Balthazar	2019-03-14
193119	Fouquieria shrevei	Fouquieriaceae	Ericales	1. Habit (D1)	Encyclopedia of Life 2014 (website)	1. Habit (D1): (1) shrub					Susanne Sontag	2016-01-07
193121	Fouquieria shrevei	Fouquieriaceae	Ericales	625. simple KG zone (D1)	Henrickson 1972 (Aliso)	625. simple KG zone (D1): (a) tropical					Susanne Sontag	2016-01-07	Maria von Balthazar	2019-03-14
193122	Fouquieria shrevei	Fouquieriaceae	Ericales	626. Biogeographic region (D1)	Encyclopedia of Life 2014 (website)	626. Biogeographic region (D1): (c) South American					Susanne Sontag	2016-01-07
193120	Fouquieria shrevei	Fouquieriaceae	Ericales	627. Biome (D1)	Encyclopedia of Life 2014 (website)	627. Biome (D1): (d) Deserts and xeric shrublands					Susanne Sontag	2016-01-07
193106	Fouquieria splendens	Fouquieriaceae	Ericales	1. Habit (D1)	Henrickson 1972 (Aliso)	1. Habit (D1): (1) shrub					Susanne Sontag	2016-01-07
193107	Fouquieria splendens	Fouquieriaceae	Ericales	625. simple KG zone (D1)	Henrickson 1972 (Aliso)	625. simple KG zone (D1): (a) tropical					Susanne Sontag	2016-01-07	Maria von Balthazar	2019-03-14
193108	Fouquieria splendens	Fouquieriaceae	Ericales	626. Biogeographic region (D1)	Henrickson 1972 (Aliso)	626. Biogeographic region (D1): (c) South American					Susanne Sontag	2016-01-07
193109	Fouquieria splendens	Fouquieriaceae	Ericales	627. Biome (D1)	Henrickson 1972 (Aliso)	627. Biome (D1): (d) Deserts and xeric shrublands					Susanne Sontag	2016-01-07
193788	Franklinia alatamaha	Theaceae	Ericales	1. Habit (D1)	Flora of North America 2014 (website)	1. Habit (D1): (0) tree					Susanne Sontag	2016-02-02
193789	Franklinia alatamaha	Theaceae	Ericales	625. simple KG zone (D1)	Flora of North America 2014 (website)	625. simple KG zone (D1): (c) temperate					Susanne Sontag	2016-02-02
193790	Franklinia alatamaha	Theaceae	Ericales	626. Biogeographic region (D1)	Flora of North America 2014 (website)	626. Biogeographic region (D1): (a) Holarctic American					Susanne Sontag	2016-02-02
193791	Franklinia alatamaha	Theaceae	Ericales	627. Biome (D1)	Flora of North America 2014 (website)	627. Biome (D1): (l) Temperate broadleaf and mixed forests					Susanne Sontag	2016-02-02
245874	Freziera cuatrecasasii	Pentaphylacaceae	Ericales	625. simple KG zone (D1)	Kobuski 1953 (JArnArbor)	625. simple KG zone (D1): (c) temperate					Maria von Balthazar	2019-04-08
198317	Freziera cuatrecasasii	Pentaphylacaceae	Ericales	626. Biogeographic region (D1)	Kobuski 1953 (JArnArbor)	626. Biogeographic region (D1): (c) South American					Susanne Sontag	2016-03-16
245876	Freziera cuatrecasasii	Pentaphylacaceae	Ericales	627. Biome (D1)	gbif 2019 (website)	627. Biome (D1): (h) Montane grasslands and shrublands				https://www.gbif.org/occurrence/1701520996	Maria von Balthazar	2019-04-08
198316	Freziera cuatrecasasii	Pentaphylacaceae	Ericales	628. Habit (D1)	Kobuski 1953 (JArnArbor)	628. Habit (D1): (a) tree					Susanne Sontag	2016-03-16
192868	Galax urceolata	Diapensiaceae	Ericales	1. Habit (D1)	Flora of North America 2014 (website)	1. Habit (D1): (4) herb					Susanne Sontag	2016-01-04
192874	Galax urceolata	Diapensiaceae	Ericales	625. simple KG zone (D1)	GBIF 2015 (website)	625. simple KG zone (D1): (c) temperate					Susanne Sontag	2016-01-04
192876	Galax urceolata	Diapensiaceae	Ericales	626. Biogeographic region (D1)	GBIF 2015 (website)	626. Biogeographic region (D1): (a) Holarctic American					Susanne Sontag	2016-01-04
192879	Galax urceolata	Diapensiaceae	Ericales	627. Biome (D1)	GBIF 2015 (website)	627. Biome (D1): (l) Temperate broadleaf and mixed forests					Susanne Sontag	2016-01-04	Susanne Sontag	2016-01-05
192944	Galax urceolata	Diapensiaceae	Ericales	627. Biome (D1)	GBIF 2015 (website)	627. Biome (D1): (n) Boreal forests/taiga					Susanne Sontag	2016-01-05
197716	Geissanthus cogolloi	Primulaceae	Ericales	625. simple KG zone (D1)	Pipoly 1993 (Novon)	625. simple KG zone (D1): (a) tropical					Susanne Sontag	2016-03-02
197715	Geissanthus cogolloi	Primulaceae	Ericales	626. Biogeographic region (D1)	Pipoly 1993 (Novon)	626. Biogeographic region (D1): (c) South American					Susanne Sontag	2016-03-02
197717	Geissanthus cogolloi	Primulaceae	Ericales	627. Biome (D1)	Pipoly 1993 (Novon)	627. Biome (D1): (k) Tropical and subtropical moist broadleaf forests					Susanne Sontag	2016-03-02
197713	Geissanthus cogolloi	Primulaceae	Ericales	628. Habit (D1)	Pipoly 1993 (Novon)	628. Habit (D1): (a) tree					Susanne Sontag	2016-03-02
197714	Geissanthus cogolloi	Primulaceae	Ericales	628. Habit (D1)	Pipoly 1993 (Novon)	628. Habit (D1): (b) shrub					Susanne Sontag	2016-03-02
193560	Gilia achilleifolia	Polemoniaceae	Ericales	1. Habit (D1)	GBIF 2015 (website)	1. Habit (D1): (4) herb					Susanne Sontag	2016-01-21
197877	Gilia achilleifolia	Polemoniaceae	Ericales	625. simple KG zone (D1)	Schönenberger 2009 (IJPS)	625. simple KG zone (D1): (c) temperate					Susanne Sontag	2016-03-08
197840	Gilia achilleifolia	Polemoniaceae	Ericales	626. Biogeographic region (D1)	Schönenberger 2009 (IJPS)	626. Biogeographic region (D1): (a) Holarctic American					Susanne Sontag	2016-03-03
245877	Gilia achilleifolia	Polemoniaceae	Ericales	627. Biome (D1)	Calflora 2019 (website)	627. Biome (D1): (i) Mediterranean forests, woodlands and scrub					Maria von Balthazar	2019-04-08
245878	Gilia achilleifolia	Polemoniaceae	Ericales	627. Biome (D1)	Calflora 2019 (website)	627. Biome (D1): (b) Temperate grasslands, savannas and shrublands					Maria von Balthazar	2019-04-08
197839	Gilia achilleifolia	Polemoniaceae	Ericales	628. Habit (D1)	Schönenberger 2009 (IJPS)	628. Habit (D1): (d) herb					Susanne Sontag	2016-03-03
197836	Gilia capitata	Polemoniaceae	Ericales	626. Biogeographic region (D1)	Brand 1907 (book)	626. Biogeographic region (D1): (a) Holarctic American					Susanne Sontag	2016-03-03
197837	Gilia capitata	Polemoniaceae	Ericales	626. Biogeographic region (D1)	Brand 1907 (book)	626. Biogeographic region (D1): (b) Holarctic Eurasian					Susanne Sontag	2016-03-03
245879	Gilia capitata	Polemoniaceae	Ericales	627. Biome (D1)	Calflora 2019 (website)	627. Biome (D1): (i) Mediterranean forests, woodlands and scrub					Maria von Balthazar	2019-04-08
245880	Gilia capitata	Polemoniaceae	Ericales	627. Biome (D1)	Calflora 2019 (website)	627. Biome (D1): (b) Temperate grasslands, savannas and shrublands					Maria von Balthazar	2019-04-08	Maria von Balthazar	2019-04-08
197838	Gilia capitata	Polemoniaceae	Ericales	628. Habit (D1)	Brand 1907 (book)	628. Habit (D1): (d) herb					Susanne Sontag	2016-03-03
197706	Glaux maritima	Primulaceae	Ericales	625. simple KG zone (D1)	Flora of Pakistan 2014 (website)	625. simple KG zone (D1): (c) temperate					Susanne Sontag	2016-03-02
197709	Glaux maritima	Primulaceae	Ericales	625. simple KG zone (D1)	Flora of Pakistan 2014 (website)	625. simple KG zone (D1): (d) cold				"Temperate and Artic regions of the N. Hemisphere"	Susanne Sontag	2016-03-02
197710	Glaux maritima	Primulaceae	Ericales	626. Biogeographic region (D1)	Flora of Pakistan 2014 (website)	626. Biogeographic region (D1): (a) Holarctic American					Susanne Sontag	2016-03-02
197711	Glaux maritima	Primulaceae	Ericales	626. Biogeographic region (D1)	Flora of Pakistan 2014 (website)	626. Biogeographic region (D1): (b) Holarctic Eurasian					Susanne Sontag	2016-03-02
197712	Glaux maritima	Primulaceae	Ericales	627. Biome (D1)	Flora of China 2014 (website)	627. Biome (D1): (f) Flooded grasslands and savannas				Beaches, muddy shallows, saline soils, inland salt marshes	Susanne Sontag	2016-03-02
197705	Glaux maritima	Primulaceae	Ericales	628. Habit (D1)	Flora of Pakistan 2014 (website)	628. Habit (D1): (d) herb					Susanne Sontag	2016-03-02
195875	Gluema ivorensis	Sapotaceae	Ericales	625. simple KG zone (D1)	Aubréville 1974 (book)	625. simple KG zone (D1): (a) tropical					Susanne Sontag	2016-02-22
195873	Gluema ivorensis	Sapotaceae	Ericales	626. Biogeographic region (D1)	Pennington 1991 (book)	626. Biogeographic region (D1): (d) African					Susanne Sontag	2016-02-22
195874	Gluema ivorensis	Sapotaceae	Ericales	627. Biome (D1)	Pennington 1991 (book)	627. Biome (D1): (k) Tropical and subtropical moist broadleaf forests					Susanne Sontag	2016-02-22
195872	Gluema ivorensis	Sapotaceae	Ericales	628. Habit (D1)	Pennington 1991 (book)	628. Habit (D1): (a) tree					Susanne Sontag	2016-02-22
193792	Gordonia lasianthus	Theaceae	Ericales	1. Habit (D1)	Flora of North America 2014 (website)	1. Habit (D1): (0) tree					Susanne Sontag	2016-02-02
193799	Gordonia lasianthus	Theaceae	Ericales	625. simple KG zone (D1)	Flora of North America 2014 (website)	625. simple KG zone (D1): (c) temperate					Susanne Sontag	2016-02-02
193794	Gordonia lasianthus	Theaceae	Ericales	626. Biogeographic region (D1)	Flora of North America 2014 (website)	626. Biogeographic region (D1): (a) Holarctic American					Susanne Sontag	2016-02-02
193797	Gordonia lasianthus	Theaceae	Ericales	627. Biome (D1)	Flora of North America 2014 (website)	627. Biome (D1): (g) Temperate coniferous forests				Wet soils, including swamp forests, especially pocosins, "wet savannas, bay forests, depressions in fluvial sand ridges"	Susanne Sontag	2016-02-02
193798	Gordonia lasianthus	Theaceae	Ericales	627. Biome (D1)	Flora of North America 2014 (website)	627. Biome (D1): (l) Temperate broadleaf and mixed forests					Susanne Sontag	2016-02-02
205240	Grenacheria wallichiana	Primulaceae	Ericales	625. simple KG zone (D1)	Mez 1902 (book)	625. simple KG zone (D1): (a) tropical					Maria von Balthazar	2017-01-26
205239	Grenacheria wallichiana	Primulaceae	Ericales	626. Biogeographic region (D1)	Mez 1902 (book)	626. Biogeographic region (D1): (e) Indo-Pacific				malacca penang	Maria von Balthazar	2017-01-26
205243	Grenacheria wallichiana	Primulaceae	Ericales	627. Biome (D1)	Mez 1902 (book)	627. Biome (D1): (k) Tropical and subtropical moist broadleaf forests					Maria von Balthazar	2017-01-26
205241	Grenacheria wallichiana	Primulaceae	Ericales	628. Habit (D1)	Mez 1902 (book)	628. Habit (D1): (b) shrub					Maria von Balthazar	2017-01-26
205242	Grenacheria wallichiana	Primulaceae	Ericales	628. Habit (D1)	Mez 1902 (book)	628. Habit (D1): (e) climber					Maria von Balthazar	2017-01-26
198721	Grias peruviana	Lecythidaceae	Ericales	625. simple KG zone (D1)	Lecythidaceae Pages 2014 (website)	625. simple KG zone (D1): (a) tropical					Susanne Sontag	2016-03-23
198719	Grias peruviana	Lecythidaceae	Ericales	626. Biogeographic region (D1)	Lecythidaceae Pages 2014 (website)	626. Biogeographic region (D1): (c) South American					Susanne Sontag	2016-03-23
198720	Grias peruviana	Lecythidaceae	Ericales	627. Biome (D1)	Lecythidaceae Pages 2014 (website)	627. Biome (D1): (k) Tropical and subtropical moist broadleaf forests					Susanne Sontag	2016-03-23
198718	Grias peruviana	Lecythidaceae	Ericales	628. Habit (D1)	Lecythidaceae Pages 2014 (website)	628. Habit (D1): (a) tree					Susanne Sontag	2016-03-23
193124	Gustavia macarenensis	Lecythidaceae	Ericales	1. Habit (D1)	Lecythidaceae Pages 2014 (website)	1. Habit (D1): (0) tree					Susanne Sontag	2016-01-07
193125	Gustavia macarenensis	Lecythidaceae	Ericales	625. simple KG zone (D1)	Lecythidaceae Pages 2014 (website)	625. simple KG zone (D1): (a) tropical					Susanne Sontag	2016-01-07
193123	Gustavia macarenensis	Lecythidaceae	Ericales	626. Biogeographic region (D1)	Lecythidaceae Pages 2014 (website)	626. Biogeographic region (D1): (c) South American					Susanne Sontag	2016-01-07
243336	Gustavia macarenensis	Lecythidaceae	Ericales	627. Biome (D1)	NYBG - Lecythidaceae 2019 (website)	627. Biome (D1): (k) Tropical and subtropical moist broadleaf forests					Maria von Balthazar	2019-03-14
198717	Gustavia macarenensis	Lecythidaceae	Ericales	628. Habit (D1)	Lecythidaceae Pages 2014 (website)	628. Habit (D1): (a) tree					Susanne Sontag	2016-03-23
193696	Halesia carolina	Styracaceae	Ericales	1. Habit (D1)	Flora of North America 2014 (website)	1. Habit (D1): (1) shrub					Susanne Sontag	2016-01-28
193697	Halesia carolina	Styracaceae	Ericales	1. Habit (D1)	Flora of North America 2014 (website)	1. Habit (D1): (0) tree					Susanne Sontag	2016-01-28
193699	Halesia carolina	Styracaceae	Ericales	625. simple KG zone (D1)	Flora of North America 2014 (website)	625. simple KG zone (D1): (c) temperate					Susanne Sontag	2016-01-28
193698	Halesia carolina	Styracaceae	Ericales	626. Biogeographic region (D1)	Flora of North America 2014 (website)	626. Biogeographic region (D1): (a) Holarctic American					Susanne Sontag	2016-01-28
250097	Halesia carolina	Styracaceae	Ericales	627. Biome (D1)	Flora of North America 2018 (website)	627. Biome (D1): (b) Temperate grasslands, savannas and shrublands					Maria von Balthazar	2019-05-13
250098	Halesia carolina	Styracaceae	Ericales	627. Biome (D1)	Flora of North America 2018 (website)	627. Biome (D1): (l) Temperate broadleaf and mixed forests					Maria von Balthazar	2019-05-13
195541	Halesia carolina	Styracaceae	Ericales	628. Habit (D1)	Flora of North America 2014 (website)	628. Habit (D1): (a) tree					Susanne Sontag	2016-02-18
195542	Halesia carolina	Styracaceae	Ericales	628. Habit (D1)	Flora of North America 2014 (website)	628. Habit (D1): (b) shrub					Susanne Sontag	2016-02-18
193819	Halesia macgregorii	Styracaceae	Ericales	1. Habit (D1)	Flora of China 2014 (website)	1. Habit (D1): (0) tree					Susanne Sontag	2016-02-02
193821	Halesia macgregorii	Styracaceae	Ericales	625. simple KG zone (D1)	GBIF 2015 (website)	625. simple KG zone (D1): (c) temperate					Susanne Sontag	2016-02-02
193820	Halesia macgregorii	Styracaceae	Ericales	626. Biogeographic region (D1)	Flora of China 2014 (website)	626. Biogeographic region (D1): (e) Indo-Pacific					Susanne Sontag	2016-02-02
199364	Harrimanella hypnoides	Ericaceae	Ericales	625. simple KG zone (D1)	Flora of North America 2014 (website)	625. simple KG zone (D1): (d) cold				"Köppen Geiger"	Susanne Sontag	2016-03-29
199365	Harrimanella hypnoides	Ericaceae	Ericales	625. simple KG zone (D1)	Flora of North America 2014 (website)	625. simple KG zone (D1): (e) polar				"Köppen Geiger"	Susanne Sontag	2016-03-29
199360	Harrimanella hypnoides	Ericaceae	Ericales	626. Biogeographic region (D1)	Flora of North America 2014 (website)	626. Biogeographic region (D1): (a) Holarctic American				"GBIF 2015"	Susanne Sontag	2016-03-29
199361	Harrimanella hypnoides	Ericaceae	Ericales	626. Biogeographic region (D1)	Flora of North America 2014 (website)	626. Biogeographic region (D1): (b) Holarctic Eurasian				"GBIF 2015"	Susanne Sontag	2016-03-29
199366	Harrimanella hypnoides	Ericaceae	Ericales	627. Biome (D1)	Flora of North America 2014 (website)	627. Biome (D1): (j) Tundra					Susanne Sontag	2016-03-29
199358	Harrimanella hypnoides	Ericaceae	Ericales	628. Habit (D1)	Flora of North America 2014 (website)	628. Habit (D1): (b) shrub					Susanne Sontag	2016-03-29
194640	Hartia sinensis	Theaceae	Ericales	625. simple KG zone (D1)	Hou 1983 (AMBG)	625. simple KG zone (D1): (c) temperate					Susanne Sontag	2016-02-16
194629	Hartia sinensis	Theaceae	Ericales	626. Biogeographic region (D1)	Hou 1983 (AMBG)	626. Biogeographic region (D1): (e) Indo-Pacific					Susanne Sontag	2016-02-16
194638	Hartia sinensis	Theaceae	Ericales	626. Biogeographic region (D1)	Hou 1983 (AMBG)	626. Biogeographic region (D1): (b) Holarctic Eurasian					Susanne Sontag	2016-02-16
194631	Hartia sinensis	Theaceae	Ericales	627. Biome (D1)	Hou 1983 (AMBG)	627. Biome (D1): (l) Temperate broadleaf and mixed forests					Susanne Sontag	2016-02-16
194731	Hartia sinensis	Theaceae	Ericales	628. Habit (D1)	Hou 1983 (AMBG)	628. Habit (D1): (a) tree					Susanne Sontag	2016-02-16
197693	Heberdenia excelsa	Primulaceae	Ericales	625. simple KG zone (D1)	Barker-Webb & Berthelot 1836-50 (book)	625. simple KG zone (D1): (c) temperate					Susanne Sontag	2016-03-01
197691	Heberdenia excelsa	Primulaceae	Ericales	626. Biogeographic region (D1)	Barker-Webb & Berthelot 1836-50 (book)	626. Biogeographic region (D1): (d) African					Susanne Sontag	2016-03-01
197692	Heberdenia excelsa	Primulaceae	Ericales	627. Biome (D1)	Barker-Webb & Berthelot 1836-50 (book)	627. Biome (D1): (i) Mediterranean forests, woodlands and scrub					Susanne Sontag	2016-03-01
197690	Heberdenia excelsa	Primulaceae	Ericales	628. Habit (D1)	Barker-Webb & Berthelot 1836-50 (book)	628. Habit (D1): (a) tree					Susanne Sontag	2016-03-01
193616	Heliamphora heterodoxa	Sarraceniaceae	Ericales	1. Habit (D1)	Heliamphora heterodoxa SL006 - Löfstrand 2014 (personal observation)	1. Habit (D1): (4) herb					Susanne Sontag	2016-01-25
193617	Heliamphora heterodoxa	Sarraceniaceae	Ericales	626. Biogeographic region (D1)	Heliamphora heterodoxa SL006 - Löfstrand 2014 (personal observation)	626. Biogeographic region (D1): (c) South American					Susanne Sontag	2016-01-25
193635	Heliamphora minor	Sarraceniaceae	Ericales	1. Habit (D1)	Macfarlane 1908 (book)	1. Habit (D1): (4) herb					Susanne Sontag	2016-01-25
205253	Heliamphora minor	Sarraceniaceae	Ericales	625. simple KG zone (D1)	Fleischmann & Grande Allende 2011 (ActaBotVenez)	625. simple KG zone (D1): (a) tropical					Maria von Balthazar	2017-01-30
193636	Heliamphora minor	Sarraceniaceae	Ericales	626. Biogeographic region (D1)	Macfarlane 1908 (book)	626. Biogeographic region (D1): (c) South American					Susanne Sontag	2016-01-25
205254	Heliamphora minor	Sarraceniaceae	Ericales	627. Biome (D1)	Fleischmann & Grande Allende 2011 (ActaBotVenez)	627. Biome (D1): (h) Montane grasslands and shrublands					Maria von Balthazar	2017-01-30
205252	Heliamphora minor	Sarraceniaceae	Ericales	628. Habit (D1)	Fleischmann & Grande Allende 2011 (ActaBotVenez)	628. Habit (D1): (d) herb					Maria von Balthazar	2017-01-30
205249	Heliamphora nutans	Sarraceniaceae	Ericales	625. simple KG zone (D1)	Adlassnig et al. 2010 (BrazArchBiolTechnol)	625. simple KG zone (D1): (a) tropical				but tepui	Maria von Balthazar	2017-01-30
205250	Heliamphora nutans	Sarraceniaceae	Ericales	626. Biogeographic region (D1)	Adlassnig et al. 2010 (BrazArchBiolTechnol)	626. Biogeographic region (D1): (c) South American					Maria von Balthazar	2017-01-30
205251	Heliamphora nutans	Sarraceniaceae	Ericales	627. Biome (D1)	Adlassnig et al. 2010 (BrazArchBiolTechnol)	627. Biome (D1): (h) Montane grasslands and shrublands				tepui	Maria von Balthazar	2017-01-30
205248	Heliamphora nutans	Sarraceniaceae	Ericales	628. Habit (D1)	Adlassnig et al. 2010 (BrazArchBiolTechnol)	628. Habit (D1): (d) herb					Maria von Balthazar	2017-01-30
205256	Heliamphora tatei	Sarraceniaceae	Ericales	625. simple KG zone (D1)	Hartmeyer 2013 (website)	625. simple KG zone (D1): (a) tropical					Maria von Balthazar	2017-01-30
205257	Heliamphora tatei	Sarraceniaceae	Ericales	626. Biogeographic region (D1)	Hartmeyer 2013 (website)	626. Biogeographic region (D1): (c) South American					Maria von Balthazar	2017-01-30
205258	Heliamphora tatei	Sarraceniaceae	Ericales	627. Biome (D1)	Hartmeyer 2013 (website)	627. Biome (D1): (h) Montane grasslands and shrublands					Maria von Balthazar	2017-01-30
205255	Heliamphora tatei	Sarraceniaceae	Ericales	628. Habit (D1)	Hartmeyer 2013 (website)	628. Habit (D1): (d) herb					Maria von Balthazar	2017-01-30
197414	Hottonia inflata	Primulaceae	Ericales	625. simple KG zone (D1)	Flora of North America 2014 (website)	625. simple KG zone (D1): (c) temperate					Susanne Sontag	2016-02-26
197416	Hottonia inflata	Primulaceae	Ericales	625. simple KG zone (D1)	Flora of North America 2014 (website)	625. simple KG zone (D1): (d) cold					Susanne Sontag	2016-02-26
197396	Hottonia inflata	Primulaceae	Ericales	626. Biogeographic region (D1)	Flora of North America 2014 (website)	626. Biogeographic region (D1): (a) Holarctic American					Susanne Sontag	2016-02-26
197404	Hottonia inflata	Primulaceae	Ericales	627. Biome (D1)	Flora of North America 2014 (website)	627. Biome (D1): (f) Flooded grasslands and savannas					Susanne Sontag	2016-02-26
197395	Hottonia inflata	Primulaceae	Ericales	628. Habit (D1)	Flora of North America 2014 (website)	628. Habit (D1): (d) herb					Susanne Sontag	2016-02-26
193814	Huodendron tibeticum	Styracaceae	Ericales	1. Habit (D1)	Flora of China 2014 (website)	1. Habit (D1): (0) tree					Susanne Sontag	2016-02-02
193815	Huodendron tibeticum	Styracaceae	Ericales	1. Habit (D1)	Flora of China 2014 (website)	1. Habit (D1): (1) shrub					Susanne Sontag	2016-02-02
193818	Huodendron tibeticum	Styracaceae	Ericales	625. simple KG zone (D1)	Rheder 1935 (JArnArbor)	625. simple KG zone (D1): (c) temperate					Susanne Sontag	2016-02-02
193816	Huodendron tibeticum	Styracaceae	Ericales	626. Biogeographic region (D1)	Flora of China 2014 (website)	626. Biogeographic region (D1): (e) Indo-Pacific					Susanne Sontag	2016-02-02
193817	Huodendron tibeticum	Styracaceae	Ericales	626. Biogeographic region (D1)	Flora of China 2014 (website)	626. Biogeographic region (D1): (b) Holarctic Eurasian					Susanne Sontag	2016-02-02
250099	Huodendron tibeticum	Styracaceae	Ericales	627. Biome (D1)	Flora of China 2018 (website)	627. Biome (D1): (l) Temperate broadleaf and mixed forests					Maria von Balthazar	2019-05-13
188513	Hydrocera triflora	Balsaminaceae	Ericales	1. Habit (D1)	Flora of China 2014 (website)	1. Habit (D1): (4) herb				Hydrophytic; underwater part white	Susanne Sontag	2015-11-10
188514	Hydrocera triflora	Balsaminaceae	Ericales	625. simple KG zone (D1)	Flora of China 2014 (website)	625. simple KG zone (D1): (a) tropical					Susanne Sontag	2015-11-10
188515	Hydrocera triflora	Balsaminaceae	Ericales	626. Biogeographic region (D1)	Flora of China 2014 (website)	626. Biogeographic region (D1): (e) Indo-Pacific					Susanne Sontag	2015-11-10
188516	Hydrocera triflora	Balsaminaceae	Ericales	627. Biome (D1)	Flora of China 2014 (website)	627. Biome (D1): (f) Flooded grasslands and savannas				Lakesides, swamps, wetlands, rice fields; ca. 100 m. S Hainan (Lingshui, Sanya) [Cambodia, India, Indonesia, Laos, Malaysia, Myanmar, Sri Lanka, Thailand, Vietnam].	Susanne Sontag	2015-11-10
197689	Hymenandra iteophylla	Primulaceae	Ericales	625. simple KG zone (D1)	Stone 1991 (GardBullSing)	625. simple KG zone (D1): (a) tropical					Susanne Sontag	2016-03-01
197688	Hymenandra iteophylla	Primulaceae	Ericales	626. Biogeographic region (D1)	Stone 1991 (GardBullSing)	626. Biogeographic region (D1): (e) Indo-Pacific					Susanne Sontag	2016-03-01
197687	Hymenandra iteophylla	Primulaceae	Ericales	628. Habit (D1)	Stone 1991 (GardBullSing)	628. Habit (D1): (b) shrub					Susanne Sontag	2016-03-01
188879	Impatiens auricoma	Balsaminaceae	Ericales	1. Habit (D1)	von Balthazar & Schönenberger 2013 (BJLS)	1. Habit (D1): (4) herb					Susanne Sontag	2015-11-11
188880	Impatiens auricoma	Balsaminaceae	Ericales	625. simple KG zone (D1)	von Balthazar & Schönenberger 2013 (BJLS)	625. simple KG zone (D1): (a) tropical					Susanne Sontag	2015-11-11
188878	Impatiens auricoma	Balsaminaceae	Ericales	626. Biogeographic region (D1)	GBIF 2015 (website)	626. Biogeographic region (D1): (d) African					Susanne Sontag	2015-11-11
188881	Impatiens auricoma	Balsaminaceae	Ericales	627. Biome (D1)	GBIF 2015 (website)	627. Biome (D1): (k) Tropical and subtropical moist broadleaf forests				Comores	Susanne Sontag	2015-11-11
188882	Impatiens capensis	Balsaminaceae	Ericales	1. Habit (D1)	GBIF 2015 (website)	1. Habit (D1): (4) herb					Susanne Sontag	2015-11-11
188884	Impatiens capensis	Balsaminaceae	Ericales	625. simple KG zone (D1)	GBIF 2015 (website)	625. simple KG zone (D1): (c) temperate					Susanne Sontag	2015-11-11
188885	Impatiens capensis	Balsaminaceae	Ericales	625. simple KG zone (D1)	GBIF 2015 (website)	625. simple KG zone (D1): (d) cold					Susanne Sontag	2015-11-11
188886	Impatiens capensis	Balsaminaceae	Ericales	626. Biogeographic region (D1)	GBIF 2015 (website)	626. Biogeographic region (D1): (a) Holarctic American					Susanne Sontag	2015-11-11
188883	Impatiens capensis	Balsaminaceae	Ericales	627. Biome (D1)	GBIF 2015 (website)	627. Biome (D1): (k) Tropical and subtropical moist broadleaf forests					Susanne Sontag	2015-11-11
188962	Impatiens columbaria	Balsaminaceae	Ericales	1. Habit (D1)	Bos 1990 (Adansonia)	1. Habit (D1): (4) herb					Susanne Sontag	2015-11-12
188963	Impatiens columbaria	Balsaminaceae	Ericales	625. simple KG zone (D1)	GBIF 2015 (website)	625. simple KG zone (D1): (a) tropical					Susanne Sontag	2015-11-12
188964	Impatiens columbaria	Balsaminaceae	Ericales	626. Biogeographic region (D1)	GBIF 2015 (website)	626. Biogeographic region (D1): (d) African					Susanne Sontag	2015-11-12
194460	Impatiens columbaria	Balsaminaceae	Ericales	627. Biome (D1)	Bos 1990 (Adansonia)	627. Biome (D1): (k) Tropical and subtropical moist broadleaf forests				"near the base of vertical flank of an inselberg in high forest"	Susanne Sontag	2016-02-15
194459	Impatiens columbaria	Balsaminaceae	Ericales	628. Habit (D1)	Bos 1990 (Adansonia)	628. Habit (D1): (d) herb					Susanne Sontag	2016-02-15
194444	Impatiens fischeri	Balsaminaceae	Ericales	625. simple KG zone (D1)	Grey-Wilson 1980 (book)	625. simple KG zone (D1): (a) tropical					Susanne Sontag	2016-02-15
194443	Impatiens fischeri	Balsaminaceae	Ericales	626. Biogeographic region (D1)	GBIF 2015 (website)	626. Biogeographic region (D1): (d) African				Central Kenya	Susanne Sontag	2016-02-15
194445	Impatiens fischeri	Balsaminaceae	Ericales	627. Biome (D1)	Grey-Wilson 1980 (book)	627. Biome (D1): (k) Tropical and subtropical moist broadleaf forests				"growing in moist shaded places in upland rainforest, often in dense shrubby or swampy areas, along river margins or in bamboo thickets, 2000-3000 m	Susanne Sontag	2016-02-15
194446	Impatiens fischeri	Balsaminaceae	Ericales	627. Biome (D1)	Grey-Wilson 1980 (book)	627. Biome (D1): (h) Montane grasslands and shrublands					Susanne Sontag	2016-02-15
194442	Impatiens fischeri	Balsaminaceae	Ericales	628. Habit (D1)	Grey-Wilson 1980 (book)	628. Habit (D1): (d) herb					Susanne Sontag	2016-02-15
194450	Impatiens hians	Balsaminaceae	Ericales	625. simple KG zone (D1)	Grey-Wilson 1980 (book)	625. simple KG zone (D1): (a) tropical					Susanne Sontag	2016-02-15
194449	Impatiens hians	Balsaminaceae	Ericales	626. Biogeographic region (D1)	Grey-Wilson 1980 (book)	626. Biogeographic region (D1): (d) African					Susanne Sontag	2016-02-15
194451	Impatiens hians	Balsaminaceae	Ericales	627. Biome (D1)	Grey-Wilson 1980 (book)	627. Biome (D1): (k) Tropical and subtropical moist broadleaf forests					Susanne Sontag	2016-02-15
194452	Impatiens hians	Balsaminaceae	Ericales	628. Habit (D1)	Grey-Wilson 1980 (book)	628. Habit (D1): (d) herb				"sometimes epiphytically on mossy tree trunks"	Susanne Sontag	2016-02-15
188971	Impatiens niamniamensis	Balsaminaceae	Ericales	625. simple KG zone (D1)	GBIF 2015 (website)	625. simple KG zone (D1): (a) tropical					Susanne Sontag	2015-11-12
188972	Impatiens niamniamensis	Balsaminaceae	Ericales	626. Biogeographic region (D1)	GBIF 2015 (website)	626. Biogeographic region (D1): (d) African					Susanne Sontag	2015-11-12
188973	Impatiens niamniamensis	Balsaminaceae	Ericales	627. Biome (D1)	GBIF 2015 (website)	627. Biome (D1): (c) Tropical and subtropical grasslands, savannas, shrublands					Susanne Sontag	2015-11-12
194458	Impatiens niamniamensis	Balsaminaceae	Ericales	627. Biome (D1)	Grey-Wilson 1980 (book)	627. Biome (D1): (k) Tropical and subtropical moist broadleaf forests					Susanne Sontag	2016-02-15
194457	Impatiens niamniamensis	Balsaminaceae	Ericales	628. Habit (D1)	Grey-Wilson 1980 (book)	628. Habit (D1): (d) herb					Susanne Sontag	2016-02-15
194463	Impatiens parviflora	Balsaminaceae	Ericales	625. simple KG zone (D1)	von Balthazar & Schönenberger 2013 (BJLS)	625. simple KG zone (D1): (c) temperate					Susanne Sontag	2016-02-15
194461	Impatiens parviflora	Balsaminaceae	Ericales	626. Biogeographic region (D1)	von Balthazar & Schönenberger 2013 (BJLS)	626. Biogeographic region (D1): (b) Holarctic Eurasian					Susanne Sontag	2016-02-15
243037	Impatiens parviflora	Balsaminaceae	Ericales	627. Biome (D1)	Vervoort & Jacquemart 2012 (Phytocoenologia)	627. Biome (D1): (l) Temperate broadleaf and mixed forests					Maria von Balthazar	2019-03-13
194462	Impatiens parviflora	Balsaminaceae	Ericales	628. Habit (D1)	von Balthazar & Schönenberger 2013 (BJLS)	628. Habit (D1): (d) herb					Susanne Sontag	2016-02-15
194455	Impatiens paucidentata	Balsaminaceae	Ericales	625. simple KG zone (D1)	Grey-Wilson 1980 (book)	625. simple KG zone (D1): (a) tropical					Susanne Sontag	2016-02-15
194454	Impatiens paucidentata	Balsaminaceae	Ericales	626. Biogeographic region (D1)	Grey-Wilson 1980 (book)	626. Biogeographic region (D1): (d) African				E-Zaire (Kongo), W-Uganda	Susanne Sontag	2016-02-15
194456	Impatiens paucidentata	Balsaminaceae	Ericales	627. Biome (D1)	Grey-Wilson 1980 (book)	627. Biome (D1): (k) Tropical and subtropical moist broadleaf forests				"humin places on tree trunks in dense upland rain forest"	Susanne Sontag	2016-02-15
194453	Impatiens paucidentata	Balsaminaceae	Ericales	628. Habit (D1)	Grey-Wilson 1980 (book)	628. Habit (D1): (d) herb				"epiphytic perennial"	Susanne Sontag	2016-02-15
188966	Impatiens pseudoviola	Balsaminaceae	Ericales	1. Habit (D1)	Grey-Wilson 1980 (book)	1. Habit (D1): (4) herb					Susanne Sontag	2015-11-12
188967	Impatiens pseudoviola	Balsaminaceae	Ericales	625. simple KG zone (D1)	Grey-Wilson 1980 (book)	625. simple KG zone (D1): (a) tropical					Susanne Sontag	2015-11-12
188968	Impatiens pseudoviola	Balsaminaceae	Ericales	626. Biogeographic region (D1)	Grey-Wilson 1980 (book)	626. Biogeographic region (D1): (d) African					Susanne Sontag	2015-11-12
188969	Impatiens pseudoviola	Balsaminaceae	Ericales	627. Biome (D1)	Grey-Wilson 1980 (book)	627. Biome (D1): (k) Tropical and subtropical moist broadleaf forests					Susanne Sontag	2015-11-12
193555	Ipomopsis tenuifolia	Polemoniaceae	Ericales	1. Habit (D1)	Missouri Plants 2012 (website)	1. Habit (D1): (1) shrub					Susanne Sontag	2016-01-21
193558	Ipomopsis tenuifolia	Polemoniaceae	Ericales	625. simple KG zone (D1)	GBIF 2015 (website)	625. simple KG zone (D1): (b) aride					Susanne Sontag	2016-01-21
193556	Ipomopsis tenuifolia	Polemoniaceae	Ericales	626. Biogeographic region (D1)	GBIF 2015 (website)	626. Biogeographic region (D1): (a) Holarctic American					Susanne Sontag	2016-01-21
193557	Ipomopsis tenuifolia	Polemoniaceae	Ericales	627. Biome (D1)	GBIF 2015 (website)	627. Biome (D1): (d) Deserts and xeric shrublands					Susanne Sontag	2016-01-21
249986	Isonandra lanceolata	Sapotaceae	Ericales	625. simple KG zone (D1)	Biotik 2019 (website)	625. simple KG zone (D1): (a) tropical					Maria von Balthazar	2019-05-09
195871	Isonandra lanceolata	Sapotaceae	Ericales	626. Biogeographic region (D1)	Chai & Yii 2002 (book)	626. Biogeographic region (D1): (e) Indo-Pacific					Susanne Sontag	2016-02-22
249987	Isonandra lanceolata	Sapotaceae	Ericales	627. Biome (D1)	Biotik 2019 (website)	627. Biome (D1): (k) Tropical and subtropical moist broadleaf forests					Maria von Balthazar	2019-05-09
195870	Isonandra lanceolata	Sapotaceae	Ericales	628. Habit (D1)	Chai & Yii 2002 (book)	628. Habit (D1): (a) tree					Susanne Sontag	2016-02-22
197048	Jacquinia armillaris	Primulaceae	Ericales	625. simple KG zone (D1)	Ståhl 2010 (FloraNeotropica)	625. simple KG zone (D1): (a) tropical					Susanne Sontag	2016-02-26
197046	Jacquinia armillaris	Primulaceae	Ericales	626. Biogeographic region (D1)	Ståhl 2010 (FloraNeotropica)	626. Biogeographic region (D1): (c) South American					Susanne Sontag	2016-02-26
197047	Jacquinia armillaris	Primulaceae	Ericales	627. Biome (D1)	Ståhl 2010 (FloraNeotropica)	627. Biome (D1): (m) Tropical and subtropical dry broadleaf forests					Susanne Sontag	2016-02-26
197044	Jacquinia armillaris	Primulaceae	Ericales	628. Habit (D1)	Ståhl 2010 (FloraNeotropica)	628. Habit (D1): (a) tree					Susanne Sontag	2016-02-26
197045	Jacquinia armillaris	Primulaceae	Ericales	628. Habit (D1)	Ståhl 2010 (FloraNeotropica)	628. Habit (D1): (b) shrub				"small tree or shrub"	Susanne Sontag	2016-02-26
199314	Kalmia buxifolia	Ericaceae	Ericales	625. simple KG zone (D1)	Flora of North America 2014 (website)	625. simple KG zone (D1): (c) temperate				"Köppen Geiger"	Susanne Sontag	2016-03-29
199316	Kalmia buxifolia	Ericaceae	Ericales	625. simple KG zone (D1)	Flora of North America 2014 (website)	625. simple KG zone (D1): (d) cold				"Köppen Geiger"	Susanne Sontag	2016-03-29
199312	Kalmia buxifolia	Ericaceae	Ericales	626. Biogeographic region (D1)	Flora of North America 2014 (website)	626. Biogeographic region (D1): (a) Holarctic American					Susanne Sontag	2016-03-29
199317	Kalmia buxifolia	Ericaceae	Ericales	627. Biome (D1)	Flora of North America 2014 (website)	627. Biome (D1): (g) Temperate coniferous forests					Susanne Sontag	2016-03-29
199310	Kalmia buxifolia	Ericaceae	Ericales	628. Habit (D1)	Flora of North America 2014 (website)	628. Habit (D1): (b) shrub					Susanne Sontag	2016-03-29
199321	Kalmiopsis leachiana	Ericaceae	Ericales	625. simple KG zone (D1)	Flora of North America 2014 (website)	625. simple KG zone (D1): (c) temperate					Susanne Sontag	2016-03-29
199320	Kalmiopsis leachiana	Ericaceae	Ericales	626. Biogeographic region (D1)	Flora of North America 2014 (website)	626. Biogeographic region (D1): (a) Holarctic American					Susanne Sontag	2016-03-29
199322	Kalmiopsis leachiana	Ericaceae	Ericales	627. Biome (D1)	Flora of North America 2014 (website)	627. Biome (D1): (d) Deserts and xeric shrublands					Susanne Sontag	2016-03-29
199318	Kalmiopsis leachiana	Ericaceae	Ericales	628. Habit (D1)	Flora of North America 2014 (website)	628. Habit (D1): (b) shrub					Susanne Sontag	2016-03-29
198314	Killipiodendron columbianum	Pentaphylacaceae	Ericales	625. simple KG zone (D1)	Kobuski 1942 (JArnArbor)	625. simple KG zone (D1): (b) aride					Susanne Sontag	2016-03-16
198315	Killipiodendron columbianum	Pentaphylacaceae	Ericales	625. simple KG zone (D1)	Kobuski 1942 (JArnArbor)	625. simple KG zone (D1): (c) temperate					Susanne Sontag	2016-03-16
198313	Killipiodendron columbianum	Pentaphylacaceae	Ericales	626. Biogeographic region (D1)	Kobuski 1942 (JArnArbor)	626. Biogeographic region (D1): (c) South American					Susanne Sontag	2016-03-16
198312	Killipiodendron columbianum	Pentaphylacaceae	Ericales	628. Habit (D1)	Kobuski 1942 (JArnArbor)	628. Habit (D1): (a) tree					Susanne Sontag	2016-03-16
197686	Labisia pumila	Primulaceae	Ericales	625. simple KG zone (D1)	GBIF 2015 (website)	625. simple KG zone (D1): (a) tropical					Susanne Sontag	2016-03-01
197682	Labisia pumila	Primulaceae	Ericales	626. Biogeographic region (D1)	Mez 1902 (book)	626. Biogeographic region (D1): (e) Indo-Pacific					Susanne Sontag	2016-02-29
197685	Labisia pumila	Primulaceae	Ericales	627. Biome (D1)	Mez 1902 (book)	627. Biome (D1): (k) Tropical and subtropical moist broadleaf forests					Susanne Sontag	2016-03-01
197684	Labisia pumila	Primulaceae	Ericales	628. Habit (D1)	Mez 1902 (book)	628. Habit (D1): (d) herb					Susanne Sontag	2016-03-01
195853	Labourdonnaisia madagascariensis	Sapotaceae	Ericales	625. simple KG zone (D1)	Aubréville 1974 (book)	625. simple KG zone (D1): (a) tropical					Susanne Sontag	2016-02-22
195851	Labourdonnaisia madagascariensis	Sapotaceae	Ericales	626. Biogeographic region (D1)	Aubréville 1974 (book)	626. Biogeographic region (D1): (d) African					Susanne Sontag	2016-02-22
195852	Labourdonnaisia madagascariensis	Sapotaceae	Ericales	627. Biome (D1)	Aubréville 1974 (book)	627. Biome (D1): (k) Tropical and subtropical moist broadleaf forests					Susanne Sontag	2016-02-22
195849	Labourdonnaisia madagascariensis	Sapotaceae	Ericales	628. Habit (D1)	Aubréville 1974 (book)	628. Habit (D1): (a) tree					Susanne Sontag	2016-02-22
249988	Labramia costata	Sapotaceae	Ericales	625. simple KG zone (D1)	Plantes & botanique 2019 (website)	625. simple KG zone (D1): (a) tropical					Maria von Balthazar	2019-05-09
195780	Labramia costata	Sapotaceae	Ericales	626. Biogeographic region (D1)	Pennington 1991 (book)	626. Biogeographic region (D1): (d) African					Susanne Sontag	2016-02-22
195785	Labramia costata	Sapotaceae	Ericales	628. Habit (D1)	Aubréville 1974 (book)	628. Habit (D1): (a) tree					Susanne Sontag	2016-02-22
194602	Laplacea alpestris	Theaceae	Ericales	625. simple KG zone (D1)	Kobuski 1935 (JArnArbor)	625. simple KG zone (D1): (a) tropical					Susanne Sontag	2016-02-16
194601	Laplacea alpestris	Theaceae	Ericales	626. Biogeographic region (D1)	Kobuski 1935 (JArnArbor)	626. Biogeographic region (D1): (c) South American					Susanne Sontag	2016-02-16
250105	Laplacea alpestris	Theaceae	Ericales	627. Biome (D1)	Sherman et al. 2005 (JTorrBotSoc)	627. Biome (D1): (s) tropical and subropical mixed montane forest					Maria von Balthazar	2019-05-13
194600	Laplacea alpestris	Theaceae	Ericales	628. Habit (D1)	Kobuski 1935 (JArnArbor)	628. Habit (D1): (a) tree				"small tree"	Susanne Sontag	2016-02-16
199459	Lebetanthus myrsinites	Ericaceae	Ericales	625. simple KG zone (D1)	Flora of Chile 2014 (website)	625. simple KG zone (D1): (c) temperate				GBIF 2015, Köppen	Susanne Sontag	2016-04-04
199460	Lebetanthus myrsinites	Ericaceae	Ericales	625. simple KG zone (D1)	Flora of Chile 2014 (website)	625. simple KG zone (D1): (e) polar				Köppen Geiger	Susanne Sontag	2016-04-04
199458	Lebetanthus myrsinites	Ericaceae	Ericales	626. Biogeographic region (D1)	Flora of Chile 2014 (website)	626. Biogeographic region (D1): (c) South American					Susanne Sontag	2016-04-04
199461	Lebetanthus myrsinites	Ericaceae	Ericales	628. Habit (D1)	Flora of Chile 2014 (website)	628. Habit (D1): (b) shrub					Susanne Sontag	2016-04-04
205321	Lecomtedoxa biraudii	Sapotaceae	Ericales	625. simple KG zone (D1)	MNHM 2017 (website)	625. simple KG zone (D1): (a) tropical					Maria von Balthazar	2017-01-31
195829	Lecomtedoxa biraudii	Sapotaceae	Ericales	626. Biogeographic region (D1)	Aubréville 1974 (book)	626. Biogeographic region (D1): (d) African					Susanne Sontag	2016-02-22
205322	Lecomtedoxa biraudii	Sapotaceae	Ericales	627. Biome (D1)	GBIF 2017 (website)	627. Biome (D1): (k) Tropical and subtropical moist broadleaf forests					Maria von Balthazar	2017-01-31
205320	Lecomtedoxa biraudii	Sapotaceae	Ericales	628. Habit (D1)	MNHM 2017 (website)	628. Habit (D1): (a) tree				https://science.mnhn.fr/institution/mnhn/collection/p/item/p00417495?listIndex=478&listCount=14916	Maria von Balthazar	2017-01-31
198683	Lecythis pisonis	Lecythidaceae	Ericales	625. simple KG zone (D1)	Lecythidaceae Pages 2014 (website)	625. simple KG zone (D1): (a) tropical					Susanne Sontag	2016-03-23
198682	Lecythis pisonis	Lecythidaceae	Ericales	626. Biogeographic region (D1)	Lecythidaceae Pages 2014 (website)	626. Biogeographic region (D1): (c) South American					Susanne Sontag	2016-03-23
243337	Lecythis pisonis	Lecythidaceae	Ericales	627. Biome (D1)	NYBG - Lecythidaceae 2019 (website)	627. Biome (D1): (k) Tropical and subtropical moist broadleaf forests					Maria von Balthazar	2019-03-14
198681	Lecythis pisonis	Lecythidaceae	Ericales	628. Habit (D1)	Lecythidaceae Pages 2014 (website)	628. Habit (D1): (a) tree					Susanne Sontag	2016-03-23
198679	Lecythis poiteaui	Lecythidaceae	Ericales	625. simple KG zone (D1)	Matta & Scudeller 2012 (BrazJBot)	625. simple KG zone (D1): (a) tropical					Susanne Sontag	2016-03-23
198672	Lecythis poiteaui	Lecythidaceae	Ericales	626. Biogeographic region (D1)	Matta & Scudeller 2012 (BrazJBot)	626. Biogeographic region (D1): (c) South American					Susanne Sontag	2016-03-23
198677	Lecythis poiteaui	Lecythidaceae	Ericales	627. Biome (D1)	Matta & Scudeller 2012 (BrazJBot)	627. Biome (D1): (k) Tropical and subtropical moist broadleaf forests				"upland terra firme forest"	Susanne Sontag	2016-03-23
198671	Lecythis poiteaui	Lecythidaceae	Ericales	628. Habit (D1)	Matta & Scudeller 2012 (BrazJBot)	628. Habit (D1): (a) tree					Susanne Sontag	2016-03-23
199325	Ledothamnus guyanensis	Ericaceae	Ericales	625. simple KG zone (D1)	Copeland 1943 (AmMidNat)	625. simple KG zone (D1): (a) tropical					Susanne Sontag	2016-03-29
199324	Ledothamnus guyanensis	Ericaceae	Ericales	626. Biogeographic region (D1)	Copeland 1943 (AmMidNat)	626. Biogeographic region (D1): (c) South American				GBIF 2015	Susanne Sontag	2016-03-29
199323	Ledothamnus guyanensis	Ericaceae	Ericales	628. Habit (D1)	Luteyn et al 1995 (FloraNeotropica66)	628. Habit (D1): (b) shrub					Susanne Sontag	2016-03-29
197835	Leptodactylon californicum	Polemoniaceae	Ericales	625. simple KG zone (D1)	Gordon-Reedy 1990 (Madrono)	625. simple KG zone (D1): (c) temperate					Susanne Sontag	2016-03-03
197834	Leptodactylon californicum	Polemoniaceae	Ericales	626. Biogeographic region (D1)	Gordon-Reedy 1990 (Madrono)	626. Biogeographic region (D1): (a) Holarctic American					Susanne Sontag	2016-03-03
197833	Leptodactylon californicum	Polemoniaceae	Ericales	627. Biome (D1)	Calphotos 2019 (website)	627. Biome (D1): (b) Temperate grasslands, savannas and shrublands					Susanne Sontag	2016-03-03	Maria von Balthazar	2019-04-08
245881	Leptodactylon californicum	Polemoniaceae	Ericales	627. Biome (D1)	Gordon-Reedy 1990 (Madrono)	627. Biome (D1): (i) Mediterranean forests, woodlands and scrub					Maria von Balthazar	2019-04-08
197832	Leptodactylon californicum	Polemoniaceae	Ericales	628. Habit (D1)	Gordon-Reedy 1990 (Madrono)	628. Habit (D1): (b) shrub				"subscrub"	Susanne Sontag	2016-03-03
196825	Leptostylis filipes	Sapotaceae	Ericales	625. simple KG zone (D1)	Aubréville 1967 (book)	625. simple KG zone (D1): (a) tropical					Susanne Sontag	2016-02-25
196824	Leptostylis filipes	Sapotaceae	Ericales	626. Biogeographic region (D1)	Aubréville 1967 (book)	626. Biogeographic region (D1): (e) Indo-Pacific					Susanne Sontag	2016-02-25
246545	Leptostylis filipes	Sapotaceae	Ericales	627. Biome (D1)	endemia 2019 (website)	627. Biome (D1): (c) Tropical and subtropical grasslands, savannas, shrublands					Maria von Balthazar	2019-04-11
196823	Leptostylis filipes	Sapotaceae	Ericales	628. Habit (D1)	Aubréville 1967 (book)	628. Habit (D1): (a) tree					Susanne Sontag	2016-02-25
195762	Letestua durissima	Sapotaceae	Ericales	625. simple KG zone (D1)	Aubréville 1961 (book)	625. simple KG zone (D1): (a) tropical					Susanne Sontag	2016-02-22
195755	Letestua durissima	Sapotaceae	Ericales	626. Biogeographic region (D1)	Pennington 1991 (book)	626. Biogeographic region (D1): (d) African					Susanne Sontag	2016-02-22
249989	Letestua durissima	Sapotaceae	Ericales	627. Biome (D1)	Useful tropical plants 2018 (website)	627. Biome (D1): (k) Tropical and subtropical moist broadleaf forests					Maria von Balthazar	2019-05-09
195761	Letestua durissima	Sapotaceae	Ericales	628. Habit (D1)	Aubréville 1961 (book)	628. Habit (D1): (a) tree					Susanne Sontag	2016-02-22
199464	Leucopogon verticillatus	Ericaceae	Ericales	625. simple KG zone (D1)	Bentham & Mueller 1863-1878 (book)	625. simple KG zone (D1): (b) aride				"GBIF 2015","Köppen Geiger"	Susanne Sontag	2016-04-04
199465	Leucopogon verticillatus	Ericaceae	Ericales	625. simple KG zone (D1)	Bentham & Mueller 1863-1878 (book)	625. simple KG zone (D1): (c) temperate					Susanne Sontag	2016-04-04
199463	Leucopogon verticillatus	Ericaceae	Ericales	626. Biogeographic region (D1)	Bentham & Mueller 1863-1878 (book)	626. Biogeographic region (D1): (f) Australian					Susanne Sontag	2016-04-04
199462	Leucopogon verticillatus	Ericaceae	Ericales	628. Habit (D1)	Bentham & Mueller 1863-1878 (book)	628. Habit (D1): (b) shrub					Susanne Sontag	2016-04-04
200159	Leucothoe fontanesiana	Ericaceae	Ericales	625. simple KG zone (D1)	Flora of North America 2014 (website)	625. simple KG zone (D1): (c) temperate					Susanne Sontag	2016-06-09
200160	Leucothoe fontanesiana	Ericaceae	Ericales	626. Biogeographic region (D1)	Flora of North America 2014 (website)	626. Biogeographic region (D1): (a) Holarctic American					Susanne Sontag	2016-06-09
200162	Leucothoe fontanesiana	Ericaceae	Ericales	627. Biome (D1)	Flora of North America 2014 (website)	627. Biome (D1): (i) Mediterranean forests, woodlands and scrub					Susanne Sontag	2016-06-09
200163	Leucothoe fontanesiana	Ericaceae	Ericales	627. Biome (D1)	Flora of North America 2014 (website)	627. Biome (D1): (l) Temperate broadleaf and mixed forests					Susanne Sontag	2016-06-09
200158	Leucothoe fontanesiana	Ericaceae	Ericales	628. Habit (D1)	Flora of North America 2014 (website)	628. Habit (D1): (b) shrub					Susanne Sontag	2016-06-09
197829	Linanthus jepsonii	Polemoniaceae	Ericales	625. simple KG zone (D1)	Schemske & Goodwiliie 1996 (Madrono)	625. simple KG zone (D1): (c) temperate					Susanne Sontag	2016-03-03
197830	Linanthus jepsonii	Polemoniaceae	Ericales	626. Biogeographic region (D1)	Schemske & Goodwiliie 1996 (Madrono)	626. Biogeographic region (D1): (a) Holarctic American					Susanne Sontag	2016-03-03
197831	Linanthus jepsonii	Polemoniaceae	Ericales	627. Biome (D1)	Schemske & Goodwiliie 1996 (Madrono)	627. Biome (D1): (b) Temperate grasslands, savannas and shrublands					Susanne Sontag	2016-03-03
197828	Linanthus jepsonii	Polemoniaceae	Ericales	628. Habit (D1)	Schemske & Goodwiliie 1996 (Madrono)	628. Habit (D1): (d) herb					Susanne Sontag	2016-03-03
193090	Lissocarpa benthamii	Ebenaceae	Ericales	1. Habit (D1)	GBIF 2015 (website)	1. Habit (D1): (0) tree					Susanne Sontag	2016-01-07
193092	Lissocarpa benthamii	Ebenaceae	Ericales	625. simple KG zone (D1)	GBIF 2015 (website)	625. simple KG zone (D1): (a) tropical					Susanne Sontag	2016-01-07
193091	Lissocarpa benthamii	Ebenaceae	Ericales	626. Biogeographic region (D1)	GBIF 2015 (website)	626. Biogeographic region (D1): (c) South American					Susanne Sontag	2016-01-07
193093	Lissocarpa benthamii	Ebenaceae	Ericales	627. Biome (D1)	GBIF 2015 (website)	627. Biome (D1): (k) Tropical and subtropical moist broadleaf forests					Susanne Sontag	2016-01-07
205212	Lissocarpa benthamii	Ebenaceae	Ericales	628. Habit (D1)	Wallnöfer 2004 (AnnNaturhistMusWien)	628. Habit (D1): (a) tree					Maria von Balthazar	2017-01-26
193096	Lissocarpa guianensis	Ebenaceae	Ericales	1. Habit (D1)	Wallnöfer 2004 (AnnNaturhistMusWien)	1. Habit (D1): (0) tree					Susanne Sontag	2016-01-07
193097	Lissocarpa guianensis	Ebenaceae	Ericales	625. simple KG zone (D1)	Wallnöfer 2004 (AnnNaturhistMusWien)	625. simple KG zone (D1): (a) tropical					Susanne Sontag	2016-01-07
193098	Lissocarpa guianensis	Ebenaceae	Ericales	626. Biogeographic region (D1)	Wallnöfer 2004 (AnnNaturhistMusWien)	626. Biogeographic region (D1): (c) South American					Susanne Sontag	2016-01-07
193099	Lissocarpa guianensis	Ebenaceae	Ericales	627. Biome (D1)	Wallnöfer 2004 (AnnNaturhistMusWien)	627. Biome (D1): (k) Tropical and subtropical moist broadleaf forests				?????	Susanne Sontag	2016-01-07
205213	Lissocarpa guianensis	Ebenaceae	Ericales	628. Habit (D1)	Wallnöfer 2004 (AnnNaturhistMusWien)	628. Habit (D1): (a) tree					Maria von Balthazar	2017-01-26
205215	Lissocarpa uyat	Ebenaceae	Ericales	625. simple KG zone (D1)	Wallnöfer 2004 (AnnNaturhistMusWien)	625. simple KG zone (D1): (a) tropical					Maria von Balthazar	2017-01-26
205211	Lissocarpa uyat	Ebenaceae	Ericales	626. Biogeographic region (D1)	Wallnöfer 2004 (AnnNaturhistMusWien)	626. Biogeographic region (D1): (c) South American					Maria von Balthazar	2017-01-26
205217	Lissocarpa uyat	Ebenaceae	Ericales	627. Biome (D1)	Wallnöfer 2004 (AnnNaturhistMusWien)	627. Biome (D1): (k) Tropical and subtropical moist broadleaf forests					Maria von Balthazar	2017-01-26
205214	Lissocarpa uyat	Ebenaceae	Ericales	628. Habit (D1)	Wallnöfer 2004 (AnnNaturhistMusWien)	628. Habit (D1): (a) tree					Maria von Balthazar	2017-01-26
205216	Lissocarpa uyat	Ebenaceae	Ericales	628. Habit (D1)	Wallnöfer 2004 (AnnNaturhistMusWien)	628. Habit (D1): (b) shrub					Maria von Balthazar	2017-01-26
200166	Lyonia ovalifolia	Ericaceae	Ericales	625. simple KG zone (D1)	Flora of China 2014 (website)	625. simple KG zone (D1): (a) tropical					Susanne Sontag	2016-06-09
200167	Lyonia ovalifolia	Ericaceae	Ericales	625. simple KG zone (D1)	Flora of China 2014 (website)	625. simple KG zone (D1): (c) temperate					Susanne Sontag	2016-06-09
200168	Lyonia ovalifolia	Ericaceae	Ericales	625. simple KG zone (D1)	Flora of China 2014 (website)	625. simple KG zone (D1): (d) cold					Susanne Sontag	2016-06-09
200169	Lyonia ovalifolia	Ericaceae	Ericales	626. Biogeographic region (D1)	Flora of China 2014 (website)	626. Biogeographic region (D1): (b) Holarctic Eurasian					Susanne Sontag	2016-06-09
200170	Lyonia ovalifolia	Ericaceae	Ericales	626. Biogeographic region (D1)	Flora of China 2014 (website)	626. Biogeographic region (D1): (e) Indo-Pacific					Susanne Sontag	2016-06-09
200171	Lyonia ovalifolia	Ericaceae	Ericales	627. Biome (D1)	Flora of China 2014 (website)	627. Biome (D1): (h) Montane grasslands and shrublands				"Forests, forest margins, thickets, mountains, open and dry slopes, near hot springs, ravines; 200–3400 m"	Susanne Sontag	2016-06-09
200164	Lyonia ovalifolia	Ericaceae	Ericales	628. Habit (D1)	Flora of China 2014 (website)	628. Habit (D1): (b) shrub					Susanne Sontag	2016-06-09
200165	Lyonia ovalifolia	Ericaceae	Ericales	628. Habit (D1)	Flora of China 2014 (website)	628. Habit (D1): (a) tree					Susanne Sontag	2016-06-09
197680	Lysimachia clethroides	Primulaceae	Ericales	625. simple KG zone (D1)	Flora of China 2014 (website)	625. simple KG zone (D1): (c) temperate					Susanne Sontag	2016-02-29
197681	Lysimachia clethroides	Primulaceae	Ericales	625. simple KG zone (D1)	Flora of China 2014 (website)	625. simple KG zone (D1): (d) cold					Susanne Sontag	2016-02-29
197679	Lysimachia clethroides	Primulaceae	Ericales	626. Biogeographic region (D1)	Flora of China 2014 (website)	626. Biogeographic region (D1): (b) Holarctic Eurasian					Susanne Sontag	2016-02-29
197678	Lysimachia clethroides	Primulaceae	Ericales	628. Habit (D1)	Flora of North America 2015 (website)	628. Habit (D1): (d) herb					Susanne Sontag	2016-02-29
197676	Lysimachia nummularia	Primulaceae	Ericales	625. simple KG zone (D1)	Flora of North America 2014 (website)	625. simple KG zone (D1): (c) temperate					Susanne Sontag	2016-02-29
197674	Lysimachia nummularia	Primulaceae	Ericales	626. Biogeographic region (D1)	Flora of North America 2014 (website)	626. Biogeographic region (D1): (b) Holarctic Eurasian					Susanne Sontag	2016-02-29
197677	Lysimachia nummularia	Primulaceae	Ericales	627. Biome (D1)	Flora of North America 2014 (website)	627. Biome (D1): (b) Temperate grasslands, savannas and shrublands					Susanne Sontag	2016-02-29
197673	Lysimachia nummularia	Primulaceae	Ericales	628. Habit (D1)	Flora of North America 2014 (website)	628. Habit (D1): (d) herb					Susanne Sontag	2016-02-29
197672	Lysimachia ruhmeriana	Primulaceae	Ericales	626. Biogeographic region (D1)	Peltier 1981 (FloreMada162)	626. Biogeographic region (D1): (d) African					Susanne Sontag	2016-02-29
197671	Lysimachia ruhmeriana	Primulaceae	Ericales	628. Habit (D1)	Peltier 1981 (FloreMada162)	628. Habit (D1): (d) herb					Susanne Sontag	2016-02-29
197670	Lysimachia vittiformis	Primulaceae	Ericales	625. simple KG zone (D1)	Flora of China 2014 (website)	625. simple KG zone (D1): (c) temperate					Susanne Sontag	2016-02-29
197669	Lysimachia vittiformis	Primulaceae	Ericales	626. Biogeographic region (D1)	Flora of China 2014 (website)	626. Biogeographic region (D1): (b) Holarctic Eurasian					Susanne Sontag	2016-02-29
197668	Lysimachia vittiformis	Primulaceae	Ericales	627. Biome (D1)	Flora of China 2014 (website)	627. Biome (D1): (h) Montane grasslands and shrublands					Susanne Sontag	2016-02-29
197667	Lysimachia vittiformis	Primulaceae	Ericales	628. Habit (D1)	Flora of China 2014 (website)	628. Habit (D1): (d) herb					Susanne Sontag	2016-02-29
197664	Lysimachia vulgaris	Primulaceae	Ericales	625. simple KG zone (D1)	Flora of China 2014 (website)	625. simple KG zone (D1): (c) temperate					Susanne Sontag	2016-02-29
197665	Lysimachia vulgaris	Primulaceae	Ericales	625. simple KG zone (D1)	Flora of China 2014 (website)	625. simple KG zone (D1): (d) cold					Susanne Sontag	2016-02-29
197662	Lysimachia vulgaris	Primulaceae	Ericales	626. Biogeographic region (D1)	Flora of North America 2014 (website)	626. Biogeographic region (D1): (b) Holarctic Eurasian					Susanne Sontag	2016-02-29
197666	Lysimachia vulgaris	Primulaceae	Ericales	627. Biome (D1)	Flora of China 2014 (website)	627. Biome (D1): (b) Temperate grasslands, savannas and shrublands					Susanne Sontag	2016-02-29
197661	Lysimachia vulgaris	Primulaceae	Ericales	628. Habit (D1)	Lauber & Wagner 1998 (book)	628. Habit (D1): (d) herb					Susanne Sontag	2016-02-29
195730	Madhuca hainanensis	Sapotaceae	Ericales	625. simple KG zone (D1)	Flora of China 2014 (website)	625. simple KG zone (D1): (a) tropical					Susanne Sontag	2016-02-22
195729	Madhuca hainanensis	Sapotaceae	Ericales	626. Biogeographic region (D1)	Flora of China 2014 (website)	626. Biogeographic region (D1): (e) Indo-Pacific					Susanne Sontag	2016-02-22
195733	Madhuca hainanensis	Sapotaceae	Ericales	627. Biome (D1)	Flora of China 2014 (website)	627. Biome (D1): (k) Tropical and subtropical moist broadleaf forests					Susanne Sontag	2016-02-22
195728	Madhuca hainanensis	Sapotaceae	Ericales	628. Habit (D1)	Flora of China 2014 (website)	628. Habit (D1): (a) tree					Susanne Sontag	2016-02-22
195726	Madhuca microphylla	Sapotaceae	Ericales	625. simple KG zone (D1)	Pennington 1991 (book)	625. simple KG zone (D1): (a) tropical					Susanne Sontag	2016-02-22
195725	Madhuca microphylla	Sapotaceae	Ericales	626. Biogeographic region (D1)	Pennington 1991 (book)	626. Biogeographic region (D1): (e) Indo-Pacific					Susanne Sontag	2016-02-22
195727	Madhuca microphylla	Sapotaceae	Ericales	627. Biome (D1)	Pennington 1991 (book)	627. Biome (D1): (k) Tropical and subtropical moist broadleaf forests				wet zone forest	Susanne Sontag	2016-02-22
249990	Madhuca microphylla	Sapotaceae	Ericales	628. Habit (D1)	Plantes & botanique 2019 (website)	628. Habit (D1): (a) tree					Maria von Balthazar	2019-05-09
197803	Maesa japonica	Primulaceae	Ericales	625. simple KG zone (D1)	Flora of China 2015 (website)	625. simple KG zone (D1): (c) temperate					Susanne Sontag	2016-03-03
197800	Maesa japonica	Primulaceae	Ericales	626. Biogeographic region (D1)	Flora of China 2015 (website)	626. Biogeographic region (D1): (b) Holarctic Eurasian					Susanne Sontag	2016-03-03
197801	Maesa japonica	Primulaceae	Ericales	626. Biogeographic region (D1)	Flora of China 2015 (website)	626. Biogeographic region (D1): (e) Indo-Pacific					Susanne Sontag	2016-03-03
197802	Maesa japonica	Primulaceae	Ericales	627. Biome (D1)	Flora of China 2015 (website)	627. Biome (D1): (l) Temperate broadleaf and mixed forests					Susanne Sontag	2016-03-03
197799	Maesa japonica	Primulaceae	Ericales	628. Habit (D1)	Flora of China 2015 (website)	628. Habit (D1): (b) shrub					Susanne Sontag	2016-03-03
196821	Magodendron venefici	Sapotaceae	Ericales	625. simple KG zone (D1)	Vink 1995 (Blumea)	625. simple KG zone (D1): (a) tropical					Susanne Sontag	2016-02-25
196820	Magodendron venefici	Sapotaceae	Ericales	626. Biogeographic region (D1)	Vink 1995 (Blumea)	626. Biogeographic region (D1): (e) Indo-Pacific					Susanne Sontag	2016-02-25
246558	Magodendron venefici	Sapotaceae	Ericales	627. Biome (D1)	Vink 1995 (Blumea)	627. Biome (D1): (k) Tropical and subtropical moist broadleaf forests					Maria von Balthazar	2019-04-11
196822	Magodendron venefici	Sapotaceae	Ericales	628. Habit (D1)	Pennington 1991 (book)	628. Habit (D1): (a) tree					Susanne Sontag	2016-02-25
194760	Malachodendron ovatum	Theaceae	Ericales	625. simple KG zone (D1)	Flora of North America 2014 (website)	625. simple KG zone (D1): (c) temperate					Susanne Sontag	2016-02-16
194755	Malachodendron ovatum	Theaceae	Ericales	626. Biogeographic region (D1)	Flora of North America 2014 (website)	626. Biogeographic region (D1): (a) Holarctic American					Susanne Sontag	2016-02-16
194773	Malachodendron ovatum	Theaceae	Ericales	627. Biome (D1)	Flora of North America 2014 (website)	627. Biome (D1): (l) Temperate broadleaf and mixed forests				"Shaded, moist ravines and gorges"	Susanne Sontag	2016-02-16
194739	Malachodendron ovatum	Theaceae	Ericales	628. Habit (D1)	Flora of North America 2014 (website)	628. Habit (D1): (a) tree					Susanne Sontag	2016-02-16
194741	Malachodendron ovatum	Theaceae	Ericales	628. Habit (D1)	Flora of North America 2014 (website)	628. Habit (D1): (b) shrub					Susanne Sontag	2016-02-16
195745	Manilkara zapota	Sapotaceae	Ericales	625. simple KG zone (D1)	Pennington 1990 (FloraNeotropica)	625. simple KG zone (D1): (a) tropical					Susanne Sontag	2016-02-22
195744	Manilkara zapota	Sapotaceae	Ericales	626. Biogeographic region (D1)	Pennington 1990 (FloraNeotropica)	626. Biogeographic region (D1): (c) South American					Susanne Sontag	2016-02-22
195746	Manilkara zapota	Sapotaceae	Ericales	627. Biome (D1)	Pennington 1990 (FloraNeotropica)	627. Biome (D1): (k) Tropical and subtropical moist broadleaf forests					Susanne Sontag	2016-02-22
195739	Manilkara zapota	Sapotaceae	Ericales	628. Habit (D1)	Flora of North America 2013 (website)	628. Habit (D1): (a) tree					Susanne Sontag	2016-02-22
198346	Marcgravia rectiflora	Marcgraviaceae	Ericales	625. simple KG zone (D1)	Chartier M. 2015 (personal observation)	625. simple KG zone (D1): (a) tropical					Susanne Sontag	2016-03-17
198344	Marcgravia rectiflora	Marcgraviaceae	Ericales	626. Biogeographic region (D1)	Chartier M. 2015 (personal observation)	626. Biogeographic region (D1): (c) South American					Susanne Sontag	2016-03-17
198347	Marcgravia rectiflora	Marcgraviaceae	Ericales	627. Biome (D1)	Chartier M. 2015 (personal observation)	627. Biome (D1): (k) Tropical and subtropical moist broadleaf forests					Susanne Sontag	2016-03-17
198345	Marcgravia rectiflora	Marcgraviaceae	Ericales	628. Habit (D1)	Chartier M. 2015 (personal observation)	628. Habit (D1): (e) climber					Susanne Sontag	2016-03-17
193130	Marcgravia umbellata	Marcgraviaceae	Ericales	1. Habit (D1)	Dressler 1997 (CurtisBotMag)	1. Habit (D1): (3) liana					Susanne Sontag	2016-01-07	Susanne Sontag	2016-01-15
193527	Marcgravia umbellata	Marcgraviaceae	Ericales	625. simple KG zone (D1)	Dressler 1997 (CurtisBotMag)	625. simple KG zone (D1): (a) tropical					Susanne Sontag	2016-01-15
193526	Marcgravia umbellata	Marcgraviaceae	Ericales	626. Biogeographic region (D1)	Dressler 1997 (CurtisBotMag)	626. Biogeographic region (D1): (c) South American				Lesser Antilles: Saba, St Kitts, Montserrat, Guadeloupe, Dominica, Martinique, St Lucia, St Vincent, and Grenada.	Susanne Sontag	2016-01-15
193528	Marcgravia umbellata	Marcgraviaceae	Ericales	627. Biome (D1)	Dressler 1997 (CurtisBotMag)	627. Biome (D1): (k) Tropical and subtropical moist broadleaf forests					Susanne Sontag	2016-01-15
198348	Marcgravia umbellata	Marcgraviaceae	Ericales	628. Habit (D1)	Dressler 1997 (CurtisBotMag)	628. Habit (D1): (e) climber					Susanne Sontag	2016-03-17
198398	Marcgraviastrum pauciflorum	Marcgraviaceae	Ericales	625. simple KG zone (D1)	de Roon & Dressler 1997 (BotJahrb)	625. simple KG zone (D1): (a) tropical					Susanne Sontag	2016-03-21
198349	Marcgraviastrum pauciflorum	Marcgraviaceae	Ericales	626. Biogeographic region (D1)	de Roon & Dressler 1997 (BotJahrb)	626. Biogeographic region (D1): (c) South American					Susanne Sontag	2016-03-17
198397	Marcgraviastrum pauciflorum	Marcgraviaceae	Ericales	628. Habit (D1)	de Roon & Dressler 1997 (BotJahrb)	628. Habit (D1): (c) liana				"Sprawling liana"	Susanne Sontag	2016-03-21
198395	Marcgraviastrum subsessile	Marcgraviaceae	Ericales	625. simple KG zone (D1)	de Roon 1970 (AMBG)	625. simple KG zone (D1): (a) tropical					Susanne Sontag	2016-03-21
198394	Marcgraviastrum subsessile	Marcgraviaceae	Ericales	626. Biogeographic region (D1)	de Roon 1970 (AMBG)	626. Biogeographic region (D1): (c) South American					Susanne Sontag	2016-03-21
198396	Marcgraviastrum subsessile	Marcgraviaceae	Ericales	627. Biome (D1)	Hammel 2007 (MonSystBotMBG)	627. Biome (D1): (k) Tropical and subtropical moist broadleaf forests					Susanne Sontag	2016-03-21
198392	Marcgraviastrum subsessile	Marcgraviaceae	Ericales	628. Habit (D1)	Hammel 2007 (MonSystBotMBG)	628. Habit (D1): (b) shrub				"Arbustos epífitos, hemiepífitos o bejucos"	Susanne Sontag	2016-03-21
198393	Marcgraviastrum subsessile	Marcgraviaceae	Ericales	628. Habit (D1)	Hammel 2007 (MonSystBotMBG)	628. Habit (D1): (c) liana				"Arbustos epífitos, hemiepífitos o bejucos"	Susanne Sontag	2016-03-21
195523	Melliodendron xylocarpum	Styracaceae	Ericales	625. simple KG zone (D1)	Flora of China 2014 (website)	625. simple KG zone (D1): (c) temperate					Susanne Sontag	2016-02-18
195522	Melliodendron xylocarpum	Styracaceae	Ericales	626. Biogeographic region (D1)	Flora of China 2014 (website)	626. Biogeographic region (D1): (e) Indo-Pacific					Susanne Sontag	2016-02-18
195524	Melliodendron xylocarpum	Styracaceae	Ericales	627. Biome (D1)	Flora of China 2014 (website)	627. Biome (D1): (l) Temperate broadleaf and mixed forests				forest ravines	Susanne Sontag	2016-02-18
195521	Melliodendron xylocarpum	Styracaceae	Ericales	628. Habit (D1)	Flora of China 2014 (website)	628. Habit (D1): (a) tree					Susanne Sontag	2016-02-18
199339	Menziesia ferruginea	Ericaceae	Ericales	625. simple KG zone (D1)	Flora of North America 2014 (website)	625. simple KG zone (D1): (c) temperate				"Köppen Geiger"	Susanne Sontag	2016-03-29
199340	Menziesia ferruginea	Ericaceae	Ericales	625. simple KG zone (D1)	Flora of North America 2014 (website)	625. simple KG zone (D1): (d) cold				"Köppen Geiger"	Susanne Sontag	2016-03-29
199332	Menziesia ferruginea	Ericaceae	Ericales	626. Biogeographic region (D1)	Flora of North America 2014 (website)	626. Biogeographic region (D1): (a) Holarctic American					Susanne Sontag	2016-03-29
199341	Menziesia ferruginea	Ericaceae	Ericales	627. Biome (D1)	Flora of North America 2014 (website)	627. Biome (D1): (h) Montane grasslands and shrublands				"moist, shady woods and stream banks in lowland, montane, and subalpine zones"	Susanne Sontag	2016-03-29
199331	Menziesia ferruginea	Ericaceae	Ericales	628. Habit (D1)	Flora of North America 2014 (website)	628. Habit (D1): (b) shrub					Susanne Sontag	2016-03-29
196819	Micropholis cayennensis	Sapotaceae	Ericales	625. simple KG zone (D1)	Pennington 1990 (FloraNeotropica)	625. simple KG zone (D1): (a) tropical					Susanne Sontag	2016-02-25
196818	Micropholis cayennensis	Sapotaceae	Ericales	626. Biogeographic region (D1)	Pennington 1990 (FloraNeotropica)	626. Biogeographic region (D1): (c) South American					Susanne Sontag	2016-02-25
249975	Micropholis cayennensis	Sapotaceae	Ericales	627. Biome (D1)	IUCN Red List 2019 (website)	627. Biome (D1): (k) Tropical and subtropical moist broadleaf forests				https://www.iucnredlist.org/species/35630/9946643#habitat-ecology	Maria von Balthazar	2019-05-09
196817	Micropholis cayennensis	Sapotaceae	Ericales	628. Habit (D1)	Pennington 1990 (FloraNeotropica)	628. Habit (D1): (a) tree					Susanne Sontag	2016-02-25
196816	Micropholis crotonoides	Sapotaceae	Ericales	625. simple KG zone (D1)	Pennington 1990 (FloraNeotropica)	625. simple KG zone (D1): (a) tropical					Susanne Sontag	2016-02-25
196814	Micropholis crotonoides	Sapotaceae	Ericales	626. Biogeographic region (D1)	Pennington 1990 (FloraNeotropica)	626. Biogeographic region (D1): (c) South American					Susanne Sontag	2016-02-25
196815	Micropholis crotonoides	Sapotaceae	Ericales	627. Biome (D1)	Pennington 1990 (FloraNeotropica)	627. Biome (D1): (k) Tropical and subtropical moist broadleaf forests					Susanne Sontag	2016-02-25
196813	Micropholis crotonoides	Sapotaceae	Ericales	628. Habit (D1)	Pennington 1990 (FloraNeotropica)	628. Habit (D1): (a) tree					Susanne Sontag	2016-02-25
195723	Mimusops elengi	Sapotaceae	Ericales	625. simple KG zone (D1)	Pilz 1981 (AMBG)	625. simple KG zone (D1): (a) tropical					Susanne Sontag	2016-02-22
195724	Mimusops elengi	Sapotaceae	Ericales	626. Biogeographic region (D1)	Aubréville 1963 (book)	626. Biogeographic region (D1): (e) Indo-Pacific					Susanne Sontag	2016-02-22
249991	Mimusops elengi	Sapotaceae	Ericales	627. Biome (D1)	Useful tropical plants 2018 (website)	627. Biome (D1): (k) Tropical and subtropical moist broadleaf forests					Maria von Balthazar	2019-05-09
195722	Mimusops elengi	Sapotaceae	Ericales	628. Habit (D1)	Pilz 1981 (AMBG)	628. Habit (D1): (a) tree					Susanne Sontag	2016-02-22
193708	Mitrastemon matudae	Mitrastemonaceae	Ericales	625. simple KG zone (D1)	Matuda 1947 (BullTorreyBotClub)	625. simple KG zone (D1): (c) temperate					Susanne Sontag	2016-01-29
193707	Mitrastemon matudae	Mitrastemonaceae	Ericales	626. Biogeographic region (D1)	Matuda 1947 (BullTorreyBotClub)	626. Biogeographic region (D1): (c) South American					Susanne Sontag	2016-01-29
193709	Mitrastemon matudae	Mitrastemonaceae	Ericales	627. Biome (D1)	Matuda 1947 (BullTorreyBotClub)	627. Biome (D1): (l) Temperate broadleaf and mixed forests				"parasitic plant on e.g. Fagus, Lithocarpus...	Susanne Sontag	2016-01-29
198342	Mitrastemon matudae	Mitrastemonaceae	Ericales	628. Habit (D1)	Matuda 1947 (BullTorreyBotClub)	628. Habit (D1): (h) root parasitic					Susanne Sontag	2016-03-17
193710	Mitrastemon yamamotoi	Mitrastemonaceae	Ericales	625. simple KG zone (D1)	Makino 1911 (article)	625. simple KG zone (D1): (c) temperate					Susanne Sontag	2016-01-29
193711	Mitrastemon yamamotoi	Mitrastemonaceae	Ericales	626. Biogeographic region (D1)	Makino 1911 (article)	626. Biogeographic region (D1): (e) Indo-Pacific					Susanne Sontag	2016-01-29
193712	Mitrastemon yamamotoi	Mitrastemonaceae	Ericales	627. Biome (D1)	Makino 1911 (article)	627. Biome (D1): (l) Temperate broadleaf and mixed forests					Susanne Sontag	2016-01-29
198343	Mitrastemon yamamotoi	Mitrastemonaceae	Ericales	628. Habit (D1)	Makino 1911 (article)	628. Habit (D1): (h) root parasitic					Susanne Sontag	2016-03-17
197659	Monoporus spathulatus	Primulaceae	Ericales	625. simple KG zone (D1)	Leandri 1958 (FloreMadagascar)	625. simple KG zone (D1): (a) tropical					Susanne Sontag	2016-02-29
197660	Monoporus spathulatus	Primulaceae	Ericales	625. simple KG zone (D1)	Leandri 1958 (FloreMadagascar)	625. simple KG zone (D1): (c) temperate					Susanne Sontag	2016-02-29
197658	Monoporus spathulatus	Primulaceae	Ericales	626. Biogeographic region (D1)	Leandri 1958 (FloreMadagascar)	626. Biogeographic region (D1): (d) African					Susanne Sontag	2016-02-29
197657	Monoporus spathulatus	Primulaceae	Ericales	628. Habit (D1)	Leandri 1958 (FloreMadagascar)	628. Habit (D1): (a) tree					Susanne Sontag	2016-02-29
197650	Myrsine laetevirens	Primulaceae	Ericales	625. simple KG zone (D1)	Perea et al 1994 (Serie Flora 2)	625. simple KG zone (D1): (a) tropical					Susanne Sontag	2016-02-29
197651	Myrsine laetevirens	Primulaceae	Ericales	625. simple KG zone (D1)	Perea et al 1994 (Serie Flora 2)	625. simple KG zone (D1): (c) temperate					Susanne Sontag	2016-02-29
197648	Myrsine laetevirens	Primulaceae	Ericales	626. Biogeographic region (D1)	Perea et al 1994 (Serie Flora 2)	626. Biogeographic region (D1): (c) South American					Susanne Sontag	2016-02-29
197649	Myrsine laetevirens	Primulaceae	Ericales	628. Habit (D1)	Perea et al 1994 (Serie Flora 2)	628. Habit (D1): (a) tree					Susanne Sontag	2016-02-29
193126	Napoleonaea vogelii	Lecythidaceae	Ericales	1. Habit (D1)	Frame & Durou 2001 (Biotropica)	1. Habit (D1): (0) tree					Susanne Sontag	2016-01-07
193127	Napoleonaea vogelii	Lecythidaceae	Ericales	625. simple KG zone (D1)	Frame & Durou 2001 (Biotropica)	625. simple KG zone (D1): (a) tropical					Susanne Sontag	2016-01-07
193128	Napoleonaea vogelii	Lecythidaceae	Ericales	626. Biogeographic region (D1)	Frame & Durou 2001 (Biotropica)	626. Biogeographic region (D1): (d) African					Susanne Sontag	2016-01-07
193129	Napoleonaea vogelii	Lecythidaceae	Ericales	627. Biome (D1)	Frame & Durou 2001 (Biotropica)	627. Biome (D1): (k) Tropical and subtropical moist broadleaf forests				???	Susanne Sontag	2016-01-07
195720	Neohemsleya usambarensis	Sapotaceae	Ericales	625. simple KG zone (D1)	Pennington 1991 (book)	625. simple KG zone (D1): (a) tropical					Susanne Sontag	2016-02-22
195719	Neohemsleya usambarensis	Sapotaceae	Ericales	626. Biogeographic region (D1)	Pennington 1991 (book)	626. Biogeographic region (D1): (d) African					Susanne Sontag	2016-02-22
195721	Neohemsleya usambarensis	Sapotaceae	Ericales	627. Biome (D1)	Pennington 1991 (book)	627. Biome (D1): (k) Tropical and subtropical moist broadleaf forests				"kKnown from the West Usambara Mts. and also sighted in the South Nguru Mts."	Susanne Sontag	2016-02-22
195718	Neohemsleya usambarensis	Sapotaceae	Ericales	628. Habit (D1)	Pennington 1991 (book)	628. Habit (D1): (a) tree				"small tree"	Susanne Sontag	2016-02-22
195674	Neolemonniera ogouensis	Sapotaceae	Ericales	625. simple KG zone (D1)	Pennington 1991 (book)	625. simple KG zone (D1): (a) tropical					Susanne Sontag	2016-02-19
195673	Neolemonniera ogouensis	Sapotaceae	Ericales	626. Biogeographic region (D1)	Pennington 1991 (book)	626. Biogeographic region (D1): (d) African					Susanne Sontag	2016-02-19
249992	Neolemonniera ogouensis	Sapotaceae	Ericales	627. Biome (D1)	Pennington 1991 (book)	627. Biome (D1): (k) Tropical and subtropical moist broadleaf forests					Maria von Balthazar	2019-05-09
195672	Neolemonniera ogouensis	Sapotaceae	Ericales	628. Habit (D1)	Pennington 1991 (book)	628. Habit (D1): (a) tree					Susanne Sontag	2016-02-19
196900	Neomezia cubensis	Primulaceae	Ericales	625. simple KG zone (D1)	Ståhl 2010 (FloraNeotropica)	625. simple KG zone (D1): (a) tropical					Susanne Sontag	2016-02-25
196898	Neomezia cubensis	Primulaceae	Ericales	626. Biogeographic region (D1)	Ståhl 2010 (FloraNeotropica)	626. Biogeographic region (D1): (c) South American					Susanne Sontag	2016-02-25
196899	Neomezia cubensis	Primulaceae	Ericales	627. Biome (D1)	Ståhl 2010 (FloraNeotropica)	627. Biome (D1): (m) Tropical and subtropical dry broadleaf forests					Susanne Sontag	2016-02-25
196897	Neomezia cubensis	Primulaceae	Ericales	628. Habit (D1)	Ståhl 2010 (FloraNeotropica)	628. Habit (D1): (b) shrub					Susanne Sontag	2016-02-25
196810	Niemeyera chartacea	Sapotaceae	Ericales	625. simple KG zone (D1)	Pennington 1991 (book)	625. simple KG zone (D1): (a) tropical					Susanne Sontag	2016-02-25
196811	Niemeyera chartacea	Sapotaceae	Ericales	625. simple KG zone (D1)	Pennington 1991 (book)	625. simple KG zone (D1): (c) temperate					Susanne Sontag	2016-02-25
196809	Niemeyera chartacea	Sapotaceae	Ericales	626. Biogeographic region (D1)	Pennington 1991 (book)	626. Biogeographic region (D1): (f) Australian					Susanne Sontag	2016-02-25
249976	Niemeyera chartacea	Sapotaceae	Ericales	627. Biome (D1)	NSW Threatened Species 2019 (website)	627. Biome (D1): (k) Tropical and subtropical moist broadleaf forests				https://www.environment.nsw.gov.au/determinations/NiemeyeraChartaceaEndSpListing.htm	Maria von Balthazar	2019-05-09
196812	Niemeyera chartacea	Sapotaceae	Ericales	628. Habit (D1)	Pennington 1991 (book)	628. Habit (D1): (a) tree					Susanne Sontag	2016-02-25
193529	Norantea guianensis	Marcgraviaceae	Ericales	1. Habit (D1)	Giraldo Cañas 2011 (book)	1. Habit (D1): (5) vine					Susanne Sontag	2016-01-15
198400	Norantea guianensis	Marcgraviaceae	Ericales	625. simple KG zone (D1)	Giraldo Cañas 2011 (book)	625. simple KG zone (D1): (a) tropical					Susanne Sontag	2016-03-21
198380	Norantea guianensis	Marcgraviaceae	Ericales	626. Biogeographic region (D1)	Giraldo Cañas 2011 (book)	626. Biogeographic region (D1): (c) South American					Susanne Sontag	2016-03-18
198379	Norantea guianensis	Marcgraviaceae	Ericales	628. Habit (D1)	Giraldo Cañas 2011 (book)	628. Habit (D1): (e) climber					Susanne Sontag	2016-03-18
198399	Norantea guianensis	Marcgraviaceae	Ericales	628. Habit (D1)	Giraldo Cañas 2011 (book)	628. Habit (D1): (b) shrub				climbing shrubs; arbustos escandentes	Susanne Sontag	2016-03-21
195666	Northia seychellana	Sapotaceae	Ericales	625. simple KG zone (D1)	Hooker 1883-85 (book)	625. simple KG zone (D1): (a) tropical					Susanne Sontag	2016-02-19
195658	Northia seychellana	Sapotaceae	Ericales	626. Biogeographic region (D1)	Hooker 1883-85 (book)	626. Biogeographic region (D1): (d) African					Susanne Sontag	2016-02-19
249993	Northia seychellana	Sapotaceae	Ericales	627. Biome (D1)	IUCN Red List 2019 (website)	627. Biome (D1): (k) Tropical and subtropical moist broadleaf forests					Maria von Balthazar	2019-05-09
195665	Northia seychellana	Sapotaceae	Ericales	628. Habit (D1)	Hooker 1883-85 (book)	628. Habit (D1): (a) tree					Susanne Sontag	2016-02-19
196807	Omphalocarpum procerum	Sapotaceae	Ericales	625. simple KG zone (D1)	Aubréville 1961 (book)	625. simple KG zone (D1): (a) tropical					Susanne Sontag	2016-02-25
196805	Omphalocarpum procerum	Sapotaceae	Ericales	626. Biogeographic region (D1)	Aubréville 1961 (book)	626. Biogeographic region (D1): (d) African					Susanne Sontag	2016-02-25
196808	Omphalocarpum procerum	Sapotaceae	Ericales	627. Biome (D1)	Aubréville 1961 (book)	627. Biome (D1): (k) Tropical and subtropical moist broadleaf forests					Susanne Sontag	2016-02-25
196806	Omphalocarpum procerum	Sapotaceae	Ericales	628. Habit (D1)	Aubréville 1961 (book)	628. Habit (D1): (a) tree					Susanne Sontag	2016-02-25
197387	Omphalogramma vinciflorum	Primulaceae	Ericales	625. simple KG zone (D1)	Flora of China 2014 (website)	625. simple KG zone (D1): (c) temperate					Susanne Sontag	2016-02-26
197383	Omphalogramma vinciflorum	Primulaceae	Ericales	626. Biogeographic region (D1)	Flora of China 2014 (website)	626. Biogeographic region (D1): (b) Holarctic Eurasian					Susanne Sontag	2016-02-26
197382	Omphalogramma vinciflorum	Primulaceae	Ericales	627. Biome (D1)	Flora of China 2014 (website)	627. Biome (D1): (b) Temperate grasslands, savannas and shrublands				"damp meadows, shubs"	Susanne Sontag	2016-02-26
197366	Omphalogramma vinciflorum	Primulaceae	Ericales	628. Habit (D1)	Flora of China 2014 (website)	628. Habit (D1): (d) herb					Susanne Sontag	2016-02-26
205219	Oncostemum hieroglyforme	Primulaceae	Ericales	625. simple KG zone (D1)	Perrier de la Bâthie & Alfred 1952 (MemInstSciMad)	625. simple KG zone (D1): (a) tropical					Maria von Balthazar	2017-01-26
205218	Oncostemum hieroglyforme	Primulaceae	Ericales	626. Biogeographic region (D1)	Perrier de la Bâthie & Alfred 1952 (MemInstSciMad)	626. Biogeographic region (D1): (d) African					Maria von Balthazar	2017-01-26
205221	Oncostemum hieroglyforme	Primulaceae	Ericales	627. Biome (D1)	Perrier de la Bâthie 1953 (FloreMadagascar161)	627. Biome (D1): (m) Tropical and subtropical dry broadleaf forests					Maria von Balthazar	2017-01-26
205220	Oncostemum hieroglyforme	Primulaceae	Ericales	628. Habit (D1)	Perrier de la Bâthie 1953 (FloreMadagascar161)	628. Habit (D1): (b) shrub					Maria von Balthazar	2017-01-26
199381	Orthilia secunda	Ericaceae	Ericales	625. simple KG zone (D1)	Flora of North America 2014 (website)	625. simple KG zone (D1): (c) temperate					Susanne Sontag	2016-03-29
199382	Orthilia secunda	Ericaceae	Ericales	625. simple KG zone (D1)	Flora of North America 2014 (website)	625. simple KG zone (D1): (d) cold					Susanne Sontag	2016-03-29
199377	Orthilia secunda	Ericaceae	Ericales	626. Biogeographic region (D1)	Flora of North America 2014 (website)	626. Biogeographic region (D1): (b) Holarctic Eurasian					Susanne Sontag	2016-03-29
199380	Orthilia secunda	Ericaceae	Ericales	626. Biogeographic region (D1)	Flora of North America 2014 (website)	626. Biogeographic region (D1): (a) Holarctic American					Susanne Sontag	2016-03-29
199378	Orthilia secunda	Ericaceae	Ericales	627. Biome (D1)	Flora of North America 2014 (website)	627. Biome (D1): (g) Temperate coniferous forests					Susanne Sontag	2016-03-29
199379	Orthilia secunda	Ericaceae	Ericales	628. Habit (D1)	Flora of North America 2014 (website)	628. Habit (D1): (b) shrub				"Plants rhizomatous"	Susanne Sontag	2016-03-29
199384	Orthilia secunda	Ericaceae	Ericales	628. Habit (D1)	Flora of North America 2014 (website)	628. Habit (D1): (d) herb					Susanne Sontag	2016-03-29
198456	Oubanguia africana	Lecythidaceae	Ericales	625. simple KG zone (D1)	Engler 1909 (BotJahrb)	625. simple KG zone (D1): (a) tropical					Susanne Sontag	2016-03-21
198426	Oubanguia africana	Lecythidaceae	Ericales	626. Biogeographic region (D1)	Engler 1909 (BotJahrb)	626. Biogeographic region (D1): (d) African					Susanne Sontag	2016-03-21
198457	Oubanguia africana	Lecythidaceae	Ericales	627. Biome (D1)	Engler 1909 (BotJahrb)	627. Biome (D1): (k) Tropical and subtropical moist broadleaf forests				??floodplain forests	Susanne Sontag	2016-03-21
198458	Oubanguia africana	Lecythidaceae	Ericales	628. Habit (D1)	Engler 1909 (BotJahrb)	628. Habit (D1): (a) tree				"Small to medium-sized tree up to 20 m tall"	Susanne Sontag	2016-03-21
200174	Oxydendrum arboreum	Ericaceae	Ericales	625. simple KG zone (D1)	Flora of North America 2014 (website)	625. simple KG zone (D1): (c) temperate					Susanne Sontag	2016-06-09
200175	Oxydendrum arboreum	Ericaceae	Ericales	625. simple KG zone (D1)	Flora of North America 2014 (website)	625. simple KG zone (D1): (d) cold					Susanne Sontag	2016-06-09
200173	Oxydendrum arboreum	Ericaceae	Ericales	626. Biogeographic region (D1)	Flora of North America 2014 (website)	626. Biogeographic region (D1): (a) Holarctic American					Susanne Sontag	2016-06-09
200176	Oxydendrum arboreum	Ericaceae	Ericales	627. Biome (D1)	Flora of North America 2014 (website)	627. Biome (D1): (l) Temperate broadleaf and mixed forests				"Usually well-drained, acid, broadleaved forests on slopes, bluffs, in ravines, or along streams, ecotone areas in pinelands, swamp margins"	Susanne Sontag	2016-06-09
200172	Oxydendrum arboreum	Ericaceae	Ericales	628. Habit (D1)	Flora of North America 2014 (website)	628. Habit (D1): (a) tree					Susanne Sontag	2016-06-09
195646	Palaquium beccarianum	Sapotaceae	Ericales	625. simple KG zone (D1)	Chai & Yii 2002 (book)	625. simple KG zone (D1): (a) tropical					Susanne Sontag	2016-02-19
195644	Palaquium beccarianum	Sapotaceae	Ericales	626. Biogeographic region (D1)	Chai & Yii 2002 (book)	626. Biogeographic region (D1): (e) Indo-Pacific					Susanne Sontag	2016-02-19
195642	Palaquium beccarianum	Sapotaceae	Ericales	627. Biome (D1)	Chai & Yii 2002 (book)	627. Biome (D1): (k) Tropical and subtropical moist broadleaf forests					Susanne Sontag	2016-02-19
195639	Palaquium beccarianum	Sapotaceae	Ericales	628. Habit (D1)	Chai & Yii 2002 (book)	628. Habit (D1): (a) tree					Susanne Sontag	2016-02-19
195654	Palaquium formosanum	Sapotaceae	Ericales	625. simple KG zone (D1)	Flora of China 2014 (website)	625. simple KG zone (D1): (a) tropical					Susanne Sontag	2016-02-19
195655	Palaquium formosanum	Sapotaceae	Ericales	626. Biogeographic region (D1)	Flora of China 2014 (website)	626. Biogeographic region (D1): (e) Indo-Pacific					Susanne Sontag	2016-02-19
195657	Palaquium formosanum	Sapotaceae	Ericales	627. Biome (D1)	Flora of China 2014 (website)	627. Biome (D1): (k) Tropical and subtropical moist broadleaf forests					Susanne Sontag	2016-02-19
195656	Palaquium formosanum	Sapotaceae	Ericales	628. Habit (D1)	Flora of China 2014 (website)	628. Habit (D1): (a) tree					Susanne Sontag	2016-02-19
195585	Palaquium obovatum	Sapotaceae	Ericales	625. simple KG zone (D1)	Lam 1925 (BullJBBuitenzorg)	625. simple KG zone (D1): (a) tropical					Susanne Sontag	2016-02-19
195584	Palaquium obovatum	Sapotaceae	Ericales	626. Biogeographic region (D1)	Lam 1925 (BullJBBuitenzorg)	626. Biogeographic region (D1): (e) Indo-Pacific					Susanne Sontag	2016-02-19
195630	Palaquium obovatum	Sapotaceae	Ericales	627. Biome (D1)	Chai & Yii 2002 (book)	627. Biome (D1): (m) Tropical and subtropical dry broadleaf forests					Susanne Sontag	2016-02-19
195631	Palaquium obovatum	Sapotaceae	Ericales	627. Biome (D1)	Chai & Yii 2002 (book)	627. Biome (D1): (k) Tropical and subtropical moist broadleaf forests					Susanne Sontag	2016-02-19
195627	Palaquium obovatum	Sapotaceae	Ericales	628. Habit (D1)	Chai & Yii 2002 (book)	628. Habit (D1): (a) tree					Susanne Sontag	2016-02-19
193691	Pamphilia pedicellata	Styracaceae	Ericales	1. Habit (D1)	Wallnöfer 1997 (AnnNaturhistMusWien)	1. Habit (D1): (1) shrub					Susanne Sontag	2016-01-28
193692	Pamphilia pedicellata	Styracaceae	Ericales	1. Habit (D1)	Wallnöfer 1997 (AnnNaturhistMusWien)	1. Habit (D1): (0) tree					Susanne Sontag	2016-01-28
193695	Pamphilia pedicellata	Styracaceae	Ericales	625. simple KG zone (D1)	Wallnöfer 1997 (AnnNaturhistMusWien)	625. simple KG zone (D1): (a) tropical					Susanne Sontag	2016-01-28
193693	Pamphilia pedicellata	Styracaceae	Ericales	626. Biogeographic region (D1)	Wallnöfer 1997 (AnnNaturhistMusWien)	626. Biogeographic region (D1): (c) South American					Susanne Sontag	2016-01-28
193694	Pamphilia pedicellata	Styracaceae	Ericales	627. Biome (D1)	Wallnöfer 1997 (AnnNaturhistMusWien)	627. Biome (D1): (c) Tropical and subtropical grasslands, savannas, shrublands					Susanne Sontag	2016-01-28
195528	Parastyrax lacei	Styracaceae	Ericales	625. simple KG zone (D1)	Flora of China 2014 (website)	625. simple KG zone (D1): (a) tropical					Susanne Sontag	2016-02-18
195529	Parastyrax lacei	Styracaceae	Ericales	625. simple KG zone (D1)	Flora of China 2014 (website)	625. simple KG zone (D1): (c) temperate					Susanne Sontag	2016-02-18
195526	Parastyrax lacei	Styracaceae	Ericales	626. Biogeographic region (D1)	Flora of China 2014 (website)	626. Biogeographic region (D1): (e) Indo-Pacific				"SW Yunnan, Myanmar"	Susanne Sontag	2016-02-18
195527	Parastyrax lacei	Styracaceae	Ericales	627. Biome (D1)	Flora of China 2014 (website)	627. Biome (D1): (l) Temperate broadleaf and mixed forests				"forest slopes"	Susanne Sontag	2016-02-18
195525	Parastyrax lacei	Styracaceae	Ericales	628. Habit (D1)	Flora of China 2014 (website)	628. Habit (D1): (a) tree					Susanne Sontag	2016-02-18
197646	Parathesis glabra	Primulaceae	Ericales	625. simple KG zone (D1)	Mez 1902 (book)	625. simple KG zone (D1): (a) tropical					Susanne Sontag	2016-02-29
197643	Parathesis glabra	Primulaceae	Ericales	626. Biogeographic region (D1)	GBIF 2015 (website)	626. Biogeographic region (D1): (c) South American					Susanne Sontag	2016-02-29
197647	Parathesis glabra	Primulaceae	Ericales	627. Biome (D1)	Mez 1902 (book)	627. Biome (D1): (k) Tropical and subtropical moist broadleaf forests					Susanne Sontag	2016-02-29
197644	Parathesis glabra	Primulaceae	Ericales	628. Habit (D1)	Lundell 1966 (book)	628. Habit (D1): (a) tree					Susanne Sontag	2016-02-29
197645	Parathesis glabra	Primulaceae	Ericales	628. Habit (D1)	Lundell 1966 (book)	628. Habit (D1): (b) shrub					Susanne Sontag	2016-02-29
195570	Payena lucida	Sapotaceae	Ericales	625. simple KG zone (D1)	Pennington 1991 (book)	625. simple KG zone (D1): (a) tropical					Susanne Sontag	2016-02-19
195568	Payena lucida	Sapotaceae	Ericales	626. Biogeographic region (D1)	GBIF 2015 (website)	626. Biogeographic region (D1): (e) Indo-Pacific					Susanne Sontag	2016-02-19
249994	Payena lucida	Sapotaceae	Ericales	627. Biome (D1)	Plants of Southeast Asia 2019 (website)	627. Biome (D1): (k) Tropical and subtropical moist broadleaf forests					Maria von Balthazar	2019-05-09
195569	Payena lucida	Sapotaceae	Ericales	628. Habit (D1)	Pennington 1991 (book)	628. Habit (D1): (a) tree					Susanne Sontag	2016-02-19
197641	Pelletiera wildpretii	Primulaceae	Ericales	625. simple KG zone (D1)	Valdés 1980 (Candollea)	625. simple KG zone (D1): (b) aride					Susanne Sontag	2016-02-29
197642	Pelletiera wildpretii	Primulaceae	Ericales	625. simple KG zone (D1)	Valdés 1980 (Candollea)	625. simple KG zone (D1): (c) temperate					Susanne Sontag	2016-02-29
197637	Pelletiera wildpretii	Primulaceae	Ericales	626. Biogeographic region (D1)	Valdés 1980 (Candollea)	626. Biogeographic region (D1): (d) African					Susanne Sontag	2016-02-29
197638	Pelletiera wildpretii	Primulaceae	Ericales	627. Biome (D1)	Valdés 1980 (Candollea)	627. Biome (D1): (i) Mediterranean forests, woodlands and scrub					Susanne Sontag	2016-02-29
197636	Pelletiera wildpretii	Primulaceae	Ericales	628. Habit (D1)	Valdés 1980 (Candollea)	628. Habit (D1): (d) herb					Susanne Sontag	2016-02-29
193766	Pelliciera rhizophorae	Tetrameristaceae	Ericales	1. Habit (D1)	Robyns 1967 (AMBG)	1. Habit (D1): (0) tree					Susanne Sontag	2016-02-01
193769	Pelliciera rhizophorae	Tetrameristaceae	Ericales	625. simple KG zone (D1)	Robyns 1967 (AMBG)	625. simple KG zone (D1): (a) tropical					Susanne Sontag	2016-02-01
193767	Pelliciera rhizophorae	Tetrameristaceae	Ericales	626. Biogeographic region (D1)	Robyns 1967 (AMBG)	626. Biogeographic region (D1): (c) South American					Susanne Sontag	2016-02-01
193768	Pelliciera rhizophorae	Tetrameristaceae	Ericales	627. Biome (D1)	Robyns 1967 (AMBG)	627. Biome (D1): (e) Mangroves					Susanne Sontag	2016-02-01
199468	Pentachondra pumila	Ericaceae	Ericales	625. simple KG zone (D1)	Bentham & Mueller 1863-1878 (book)	625. simple KG zone (D1): (c) temperate				"Köppen Geiger"	Susanne Sontag	2016-04-04
199467	Pentachondra pumila	Ericaceae	Ericales	626. Biogeographic region (D1)	Bentham & Mueller 1863-1878 (book)	626. Biogeographic region (D1): (f) Australian					Susanne Sontag	2016-04-04
199469	Pentachondra pumila	Ericaceae	Ericales	627. Biome (D1)	Bentham & Mueller 1863-1878 (book)	627. Biome (D1): (h) Montane grasslands and shrublands				New South Wales online: "Grows above treeline in heath, tall alpine herbfields, sod-tussock grassland"	Susanne Sontag	2016-04-04
199466	Pentachondra pumila	Ericaceae	Ericales	628. Habit (D1)	Bentham & Mueller 1863-1878 (book)	628. Habit (D1): (b) shrub					Susanne Sontag	2016-04-04
193776	Pentamerista neotropica	Tetrameristaceae	Ericales	1. Habit (D1)	Viana et al 2010 (RevBrasilBot)	1. Habit (D1): (0) tree					Susanne Sontag	2016-02-02
193779	Pentamerista neotropica	Tetrameristaceae	Ericales	625. simple KG zone (D1)	Viana et al 2010 (RevBrasilBot)	625. simple KG zone (D1): (a) tropical					Susanne Sontag	2016-02-02
193775	Pentamerista neotropica	Tetrameristaceae	Ericales	626. Biogeographic region (D1)	Viana et al 2010 (RevBrasilBot)	626. Biogeographic region (D1): (c) South American				endemic	Susanne Sontag	2016-02-02
193778	Pentamerista neotropica	Tetrameristaceae	Ericales	627. Biome (D1)	Viana et al 2010 (RevBrasilBot)	627. Biome (D1): (c) Tropical and subtropical grasslands, savannas, shrublands					Susanne Sontag	2016-02-02
193713	Pentaphylax euryoides	Pentaphylacaceae	Ericales	1. Habit (D1)	Flora of China 2014 (website)	1. Habit (D1): (1) shrub					Susanne Sontag	2016-01-29
193714	Pentaphylax euryoides	Pentaphylacaceae	Ericales	1. Habit (D1)	Flora of China 2014 (website)	1. Habit (D1): (0) tree					Susanne Sontag	2016-01-29
193718	Pentaphylax euryoides	Pentaphylacaceae	Ericales	625. simple KG zone (D1)	Yao 2010 (article)	625. simple KG zone (D1): (c) temperate					Susanne Sontag	2016-01-29
193715	Pentaphylax euryoides	Pentaphylacaceae	Ericales	626. Biogeographic region (D1)	Flora of China 2014 (website)	626. Biogeographic region (D1): (e) Indo-Pacific					Susanne Sontag	2016-01-29
193717	Pentaphylax euryoides	Pentaphylacaceae	Ericales	627. Biome (D1)	Flora of China 2014 (website)	627. Biome (D1): (l) Temperate broadleaf and mixed forests					Susanne Sontag	2016-01-29
200179	Pernettya hirta	Ericaceae	Ericales	625. simple KG zone (D1)	Luteyn et al 1995 (FloraNeotropica66)	625. simple KG zone (D1): (c) temperate					Susanne Sontag	2016-06-09
200178	Pernettya hirta	Ericaceae	Ericales	626. Biogeographic region (D1)	Luteyn et al 1995 (FloraNeotropica66)	626. Biogeographic region (D1): (c) South American					Susanne Sontag	2016-06-09
200180	Pernettya hirta	Ericaceae	Ericales	627. Biome (D1)	Luteyn et al 1995 (FloraNeotropica66)	627. Biome (D1): (h) Montane grasslands and shrublands				Páramo de Sumapaz, near Bogota, Columbia	Susanne Sontag	2016-06-09
200177	Pernettya hirta	Ericaceae	Ericales	628. Habit (D1)	Luteyn et al 1995 (FloraNeotropica66)	628. Habit (D1): (b) shrub					Susanne Sontag	2016-06-09
198481	Petersianthus macrocarpus	Lecythidaceae	Ericales	625. simple KG zone (D1)	Tsou 1994 (MemNYBotGard)	625. simple KG zone (D1): (a) tropical					Susanne Sontag	2016-03-22
198478	Petersianthus macrocarpus	Lecythidaceae	Ericales	626. Biogeographic region (D1)	Tsou 1994 (MemNYBotGard)	626. Biogeographic region (D1): (d) African					Susanne Sontag	2016-03-22
243356	Petersianthus macrocarpus	Lecythidaceae	Ericales	627. Biome (D1)	African Plant Database 2019 (website)	627. Biome (D1): (k) Tropical and subtropical moist broadleaf forests					Maria von Balthazar	2019-03-14
198480	Petersianthus macrocarpus	Lecythidaceae	Ericales	628. Habit (D1)	Tsou 1994 (MemNYBotGard)	628. Habit (D1): (a) tree					Susanne Sontag	2016-03-22
193563	Phlox divaricata	Polemoniaceae	Ericales	1. Habit (D1)	Schönenberger 2009 (IJPS)	1. Habit (D1): (4) herb					Susanne Sontag	2016-01-21
193565	Phlox divaricata	Polemoniaceae	Ericales	625. simple KG zone (D1)	GBIF 2015 (website)	625. simple KG zone (D1): (c) temperate					Susanne Sontag	2016-01-21
193566	Phlox divaricata	Polemoniaceae	Ericales	625. simple KG zone (D1)	GBIF 2015 (website)	625. simple KG zone (D1): (d) cold					Susanne Sontag	2016-01-21
193564	Phlox divaricata	Polemoniaceae	Ericales	626. Biogeographic region (D1)	GBIF 2015 (website)	626. Biogeographic region (D1): (a) Holarctic American					Susanne Sontag	2016-01-21
193567	Phlox divaricata	Polemoniaceae	Ericales	627. Biome (D1)	GBIF 2015 (website)	627. Biome (D1): (l) Temperate broadleaf and mixed forests					Susanne Sontag	2016-01-21
199346	Phyllodoce caerulea	Ericaceae	Ericales	625. simple KG zone (D1)	Flora of North America 2014 (website)	625. simple KG zone (D1): (d) cold				"Köppen Geiger"	Susanne Sontag	2016-03-29
199347	Phyllodoce caerulea	Ericaceae	Ericales	625. simple KG zone (D1)	Flora of North America 2014 (website)	625. simple KG zone (D1): (e) polar				"Köppen Geiger"	Susanne Sontag	2016-03-29
199343	Phyllodoce caerulea	Ericaceae	Ericales	626. Biogeographic region (D1)	Flora of North America 2014 (website)	626. Biogeographic region (D1): (a) Holarctic American					Susanne Sontag	2016-03-29
199344	Phyllodoce caerulea	Ericaceae	Ericales	626. Biogeographic region (D1)	Flora of North America 2014 (website)	626. Biogeographic region (D1): (b) Holarctic Eurasian				GBIF 2051	Susanne Sontag	2016-03-29
199345	Phyllodoce caerulea	Ericaceae	Ericales	627. Biome (D1)	Flora of North America 2014 (website)	627. Biome (D1): (j) Tundra					Susanne Sontag	2016-03-29
199342	Phyllodoce caerulea	Ericaceae	Ericales	628. Habit (D1)	Flora of North America 2014 (website)	628. Habit (D1): (b) shrub					Susanne Sontag	2016-03-29
196804	Pichonia balansana	Sapotaceae	Ericales	625. simple KG zone (D1)	Aubréville 1967 (book)	625. simple KG zone (D1): (a) tropical					Susanne Sontag	2016-02-25
196803	Pichonia balansana	Sapotaceae	Ericales	626. Biogeographic region (D1)	Aubréville 1967 (book)	626. Biogeographic region (D1): (e) Indo-Pacific					Susanne Sontag	2016-02-25
249977	Pichonia balansana	Sapotaceae	Ericales	627. Biome (D1)	IUCN Red List 2019 (website)	627. Biome (D1): (m) Tropical and subtropical dry broadleaf forests				http://www.iucnredlist.org/details/177869/0	Maria von Balthazar	2019-05-09
196802	Pichonia balansana	Sapotaceae	Ericales	628. Habit (D1)	Aubréville 1967 (book)	628. Habit (D1): (a) tree					Susanne Sontag	2016-02-25
200182	Pieris cubensis	Ericaceae	Ericales	625. simple KG zone (D1)	Small 1914 (NorthAmerFlora)	625. simple KG zone (D1): (a) tropical					Susanne Sontag	2016-06-09
200183	Pieris cubensis	Ericaceae	Ericales	626. Biogeographic region (D1)	Luteyn et al 1995 (FloraNeotropica66)	626. Biogeographic region (D1): (c) South American				Cuba	Susanne Sontag	2016-06-09
200181	Pieris cubensis	Ericaceae	Ericales	628. Habit (D1)	Small 1914 (NorthAmerFlora)	628. Habit (D1): (b) shrub					Susanne Sontag	2016-06-09
198425	Pierrina zenkeri	Lecythidaceae	Ericales	625. simple KG zone (D1)	Engler 1909 (BotJahrb)	625. simple KG zone (D1): (a) tropical					Susanne Sontag	2016-03-21
198423	Pierrina zenkeri	Lecythidaceae	Ericales	626. Biogeographic region (D1)	Engler 1909 (BotJahrb)	626. Biogeographic region (D1): (d) African					Susanne Sontag	2016-03-21
198424	Pierrina zenkeri	Lecythidaceae	Ericales	627. Biome (D1)	Engler 1909 (BotJahrb)	627. Biome (D1): (k) Tropical and subtropical moist broadleaf forests					Susanne Sontag	2016-03-21
198422	Pierrina zenkeri	Lecythidaceae	Ericales	628. Habit (D1)	Engler 1909 (BotJahrb)	628. Habit (D1): (b) shrub					Susanne Sontag	2016-03-21
200212	Piquetia piquetiana	Theaceae	Ericales	625. simple KG zone (D1)	Melchior 1925 (EnglerPrantl)	625. simple KG zone (D1): (a) tropical					Susanne Sontag	2016-06-16
200211	Piquetia piquetiana	Theaceae	Ericales	626. Biogeographic region (D1)	Melchior 1925 (EnglerPrantl)	626. Biogeographic region (D1): (e) Indo-Pacific					Susanne Sontag	2016-06-16
200210	Piquetia piquetiana	Theaceae	Ericales	628. Habit (D1)	Melchior 1925 (EnglerPrantl)	628. Habit (D1): (b) shrub					Susanne Sontag	2016-06-16
196801	Planchonella kuebiniensis	Sapotaceae	Ericales	625. simple KG zone (D1)	Aubréville 1967 (book)	625. simple KG zone (D1): (a) tropical					Susanne Sontag	2016-02-25
196800	Planchonella kuebiniensis	Sapotaceae	Ericales	626. Biogeographic region (D1)	Aubréville 1967 (book)	626. Biogeographic region (D1): (e) Indo-Pacific					Susanne Sontag	2016-02-25
249979	Planchonella kuebiniensis	Sapotaceae	Ericales	627. Biome (D1)	Global Plants 2018 (website)	627. Biome (D1): (m) Tropical and subtropical dry broadleaf forests					Maria von Balthazar	2019-05-09
196798	Planchonella kuebiniensis	Sapotaceae	Ericales	628. Habit (D1)	Aubréville 1967 (book)	628. Habit (D1): (a) tree					Susanne Sontag	2016-02-25
196799	Planchonella kuebiniensis	Sapotaceae	Ericales	628. Habit (D1)	Aubréville 1967 (book)	628. Habit (D1): (b) shrub					Susanne Sontag	2016-02-25
193577	Planchonella obovata	Sapotaceae	Ericales	1. Habit (D1)	Flora of China 2014 (website)	1. Habit (D1): (1) shrub					Susanne Sontag	2016-01-21
193578	Planchonella obovata	Sapotaceae	Ericales	1. Habit (D1)	Flora of China 2014 (website)	1. Habit (D1): (0) tree					Susanne Sontag	2016-01-21
196696	Planchonella obovata	Sapotaceae	Ericales	625. simple KG zone (D1)	Flora of China 2014 (website)	625. simple KG zone (D1): (c) temperate					Susanne Sontag	2016-02-24
193579	Planchonella obovata	Sapotaceae	Ericales	626. Biogeographic region (D1)	Flora of China 2014 (website)	626. Biogeographic region (D1): (e) Indo-Pacific					Susanne Sontag	2016-01-21
249978	Planchonella obovata	Sapotaceae	Ericales	627. Biome (D1)	Nparks Flora & Fauna Web 2019 (website)	627. Biome (D1): (p) Tropical and subtropical coasts (rock, sand)					Maria von Balthazar	2019-05-09
196694	Planchonella obovata	Sapotaceae	Ericales	628. Habit (D1)	Flora of China 2014 (website)	628. Habit (D1): (a) tree					Susanne Sontag	2016-02-24
196695	Planchonella obovata	Sapotaceae	Ericales	628. Habit (D1)	Flora of China 2014 (website)	628. Habit (D1): (b) shrub					Susanne Sontag	2016-02-24
198476	Planchonia careya	Lecythidaceae	Ericales	625. simple KG zone (D1)	Tsou 1994 (MemNYBotGard)	625. simple KG zone (D1): (a) tropical					Susanne Sontag	2016-03-22
198472	Planchonia careya	Lecythidaceae	Ericales	626. Biogeographic region (D1)	Tsou 1994 (MemNYBotGard)	626. Biogeographic region (D1): (f) Australian					Susanne Sontag	2016-03-22
243369	Planchonia careya	Lecythidaceae	Ericales	627. Biome (D1)	Australian tropical rainforest plants 2019 (website)	627. Biome (D1): (c) Tropical and subtropical grasslands, savannas, shrublands					Maria von Balthazar	2019-03-14
198475	Planchonia careya	Lecythidaceae	Ericales	628. Habit (D1)	Tsou 1994 (MemNYBotGard)	628. Habit (D1): (a) tree				"small tree"	Susanne Sontag	2016-03-22
197634	Pleiomeris canariensis	Primulaceae	Ericales	625. simple KG zone (D1)	Engler 1900-1968 (book)	625. simple KG zone (D1): (b) aride					Susanne Sontag	2016-02-29
197632	Pleiomeris canariensis	Primulaceae	Ericales	626. Biogeographic region (D1)	Engler 1900-1968 (book)	626. Biogeographic region (D1): (d) African					Susanne Sontag	2016-02-29
197639	Pleiomeris canariensis	Primulaceae	Ericales	627. Biome (D1)	Engler 1900-1968 (book)	627. Biome (D1): (i) Mediterranean forests, woodlands and scrub					Susanne Sontag	2016-02-29
197640	Pleiomeris canariensis	Primulaceae	Ericales	627. Biome (D1)	Engler 1900-1968 (book)	627. Biome (D1): (l) Temperate broadleaf and mixed forests					Susanne Sontag	2016-02-29
197633	Pleiomeris canariensis	Primulaceae	Ericales	628. Habit (D1)	Engler 1900-1968 (book)	628. Habit (D1): (a) tree					Susanne Sontag	2016-02-29
197825	Polemonium caeruleum	Polemoniaceae	Ericales	625. simple KG zone (D1)	Sundar Rao 1940 (ProcNatInstSciIndia)	625. simple KG zone (D1): (c) temperate					Susanne Sontag	2016-03-03
197823	Polemonium caeruleum	Polemoniaceae	Ericales	626. Biogeographic region (D1)	Sundar Rao 1940 (ProcNatInstSciIndia)	626. Biogeographic region (D1): (b) Holarctic Eurasian					Susanne Sontag	2016-03-03
197827	Polemonium caeruleum	Polemoniaceae	Ericales	627. Biome (D1)	Sundar Rao 1940 (ProcNatInstSciIndia)	627. Biome (D1): (b) Temperate grasslands, savannas and shrublands					Susanne Sontag	2016-03-03
197824	Polemonium caeruleum	Polemoniaceae	Ericales	628. Habit (D1)	Sundar Rao 1940 (ProcNatInstSciIndia)	628. Habit (D1): (d) herb					Susanne Sontag	2016-03-03
193547	Polemonium reptans	Polemoniaceae	Ericales	1. Habit (D1)	GBIF 2015 (website)	1. Habit (D1): (4) herb				"forb/her, subshrub"	Susanne Sontag	2016-01-21
193550	Polemonium reptans	Polemoniaceae	Ericales	625. simple KG zone (D1)	GBIF 2015 (website)	625. simple KG zone (D1): (c) temperate					Susanne Sontag	2016-01-21
193548	Polemonium reptans	Polemoniaceae	Ericales	626. Biogeographic region (D1)	GBIF 2015 (website)	626. Biogeographic region (D1): (a) Holarctic American					Susanne Sontag	2016-01-21
193549	Polemonium reptans	Polemoniaceae	Ericales	627. Biome (D1)	GBIF 2015 (website)	627. Biome (D1): (l) Temperate broadleaf and mixed forests					Susanne Sontag	2016-01-21
194567	Polyspora axillaris	Theaceae	Ericales	625. simple KG zone (D1)	Flora of China 2014 (website)	625. simple KG zone (D1): (c) temperate					Susanne Sontag	2016-02-16
250106	Polyspora axillaris	Theaceae	Ericales	625. simple KG zone (D1)	Flora of North America 2014 (website)	625. simple KG zone (D1): (a) tropical					Maria von Balthazar	2019-05-13
194566	Polyspora axillaris	Theaceae	Ericales	626. Biogeographic region (D1)	Flora of China 2014 (website)	626. Biogeographic region (D1): (e) Indo-Pacific					Susanne Sontag	2016-02-16
194568	Polyspora axillaris	Theaceae	Ericales	627. Biome (D1)	Flora of China 2014 (website)	627. Biome (D1): (l) Temperate broadleaf and mixed forests					Susanne Sontag	2016-02-16
194569	Polyspora axillaris	Theaceae	Ericales	627. Biome (D1)	Hou 1983 (AMBG)	627. Biome (D1): (k) Tropical and subtropical moist broadleaf forests				not shure about that;	Susanne Sontag	2016-02-16
194564	Polyspora axillaris	Theaceae	Ericales	628. Habit (D1)	Flora of China 2014 (website)	628. Habit (D1): (a) tree					Susanne Sontag	2016-02-16
194565	Polyspora axillaris	Theaceae	Ericales	628. Habit (D1)	Flora of China 2014 (website)	628. Habit (D1): (b) shrub					Susanne Sontag	2016-02-16
196692	Pouteria bangii	Sapotaceae	Ericales	625. simple KG zone (D1)	Pennington 1990 (FloraNeotropica)	625. simple KG zone (D1): (a) tropical					Susanne Sontag	2016-02-24
196691	Pouteria bangii	Sapotaceae	Ericales	626. Biogeographic region (D1)	Pennington 1990 (FloraNeotropica)	626. Biogeographic region (D1): (c) South American					Susanne Sontag	2016-02-24
196693	Pouteria bangii	Sapotaceae	Ericales	627. Biome (D1)	Pennington 1990 (FloraNeotropica)	627. Biome (D1): (m) Tropical and subtropical dry broadleaf forests					Susanne Sontag	2016-02-24
196690	Pouteria bangii	Sapotaceae	Ericales	628. Habit (D1)	Pennington 1990 (FloraNeotropica)	628. Habit (D1): (a) tree					Susanne Sontag	2016-02-24
196689	Pouteria campechiana	Sapotaceae	Ericales	625. simple KG zone (D1)	Pennington 1990 (FloraNeotropica)	625. simple KG zone (D1): (a) tropical					Susanne Sontag	2016-02-24
196684	Pouteria campechiana	Sapotaceae	Ericales	626. Biogeographic region (D1)	Pennington 1990 (FloraNeotropica)	626. Biogeographic region (D1): (c) South American					Susanne Sontag	2016-02-24
196686	Pouteria campechiana	Sapotaceae	Ericales	627. Biome (D1)	Pennington 1990 (FloraNeotropica)	627. Biome (D1): (k) Tropical and subtropical moist broadleaf forests					Susanne Sontag	2016-02-24
196688	Pouteria campechiana	Sapotaceae	Ericales	627. Biome (D1)	Pennington 1990 (FloraNeotropica)	627. Biome (D1): (m) Tropical and subtropical dry broadleaf forests					Susanne Sontag	2016-02-24
196683	Pouteria campechiana	Sapotaceae	Ericales	628. Habit (D1)	Pennington 1990 (FloraNeotropica)	628. Habit (D1): (a) tree					Susanne Sontag	2016-02-24
196681	Pouteria foveolata	Sapotaceae	Ericales	625. simple KG zone (D1)	Pennington 1990 (FloraNeotropica)	625. simple KG zone (D1): (a) tropical					Susanne Sontag	2016-02-24
196677	Pouteria foveolata	Sapotaceae	Ericales	626. Biogeographic region (D1)	Pennington 1990 (FloraNeotropica)	626. Biogeographic region (D1): (c) South American					Susanne Sontag	2016-02-24
196678	Pouteria foveolata	Sapotaceae	Ericales	627. Biome (D1)	Pennington 1990 (FloraNeotropica)	627. Biome (D1): (k) Tropical and subtropical moist broadleaf forests					Susanne Sontag	2016-02-24
196674	Pouteria foveolata	Sapotaceae	Ericales	628. Habit (D1)	Pennington 1990 (FloraNeotropica)	628. Habit (D1): (a) tree					Susanne Sontag	2016-02-24
196665	Pouteria ramiflora	Sapotaceae	Ericales	625. simple KG zone (D1)	Pennington 1990 (FloraNeotropica)	625. simple KG zone (D1): (a) tropical					Susanne Sontag	2016-02-24
196657	Pouteria ramiflora	Sapotaceae	Ericales	626. Biogeographic region (D1)	Pennington 1990 (FloraNeotropica)	626. Biogeographic region (D1): (c) South American					Susanne Sontag	2016-02-24
196669	Pouteria ramiflora	Sapotaceae	Ericales	627. Biome (D1)	Pennington 1990 (FloraNeotropica)	627. Biome (D1): (c) Tropical and subtropical grasslands, savannas, shrublands					Susanne Sontag	2016-02-24
196655	Pouteria ramiflora	Sapotaceae	Ericales	628. Habit (D1)	Pennington 1990 (FloraNeotropica)	628. Habit (D1): (a) tree					Susanne Sontag	2016-02-24
196649	Pradosia colombiana	Sapotaceae	Ericales	625. simple KG zone (D1)	Pennington 1990 (FloraNeotropica)	625. simple KG zone (D1): (a) tropical					Susanne Sontag	2016-02-24
196647	Pradosia colombiana	Sapotaceae	Ericales	626. Biogeographic region (D1)	Pennington 1990 (FloraNeotropica)	626. Biogeographic region (D1): (c) South American					Susanne Sontag	2016-02-24
196648	Pradosia colombiana	Sapotaceae	Ericales	627. Biome (D1)	Pennington 1990 (FloraNeotropica)	627. Biome (D1): (m) Tropical and subtropical dry broadleaf forests					Susanne Sontag	2016-02-24
196646	Pradosia colombiana	Sapotaceae	Ericales	628. Habit (D1)	Pennington 1990 (FloraNeotropica)	628. Habit (D1): (a) tree					Susanne Sontag	2016-02-24
195460	Praealstonia parvifolia	Symplocaceae	Ericales	626. Biogeographic region (D1)	Flora of Ecuador 43 - Symplocaceae 1991 (article)	626. Biogeographic region (D1): (c) South American					Susanne Sontag	2016-02-18
195459	Praealstonia parvifolia	Symplocaceae	Ericales	628. Habit (D1)	Flora of Ecuador 43 - Symplocaceae 1991 (article)	628. Habit (D1): (b) shrub					Susanne Sontag	2016-02-18
197356	Primula veris	Primulaceae	Ericales	625. simple KG zone (D1)	GBIF 2015 (website)	625. simple KG zone (D1): (c) temperate					Susanne Sontag	2016-02-26
197357	Primula veris	Primulaceae	Ericales	625. simple KG zone (D1)	GBIF 2015 (website)	625. simple KG zone (D1): (d) cold					Susanne Sontag	2016-02-26
197341	Primula veris	Primulaceae	Ericales	626. Biogeographic region (D1)	GBIF 2015 (website)	626. Biogeographic region (D1): (b) Holarctic Eurasian					Susanne Sontag	2016-02-26
197346	Primula veris	Primulaceae	Ericales	627. Biome (D1)	GBIF 2015 (website)	627. Biome (D1): (h) Montane grasslands and shrublands					Susanne Sontag	2016-02-26
197348	Primula veris	Primulaceae	Ericales	627. Biome (D1)	GBIF 2015 (website)	627. Biome (D1): (g) Temperate coniferous forests					Susanne Sontag	2016-02-26
197350	Primula veris	Primulaceae	Ericales	627. Biome (D1)	GBIF 2015 (website)	627. Biome (D1): (l) Temperate broadleaf and mixed forests					Susanne Sontag	2016-02-26
197335	Primula veris	Primulaceae	Ericales	628. Habit (D1)	Lindman 1901-05 (book)	628. Habit (D1): (d) herb					Susanne Sontag	2016-02-26
205226	Prionotes cerinthoides	Ericaceae	Ericales	625. simple KG zone (D1)	Australian Native Plants Society 2017 (website)	625. simple KG zone (D1): (c) temperate					Maria von Balthazar	2017-01-26
205222	Prionotes cerinthoides	Ericaceae	Ericales	626. Biogeographic region (D1)	Australian Native Plants Society 2017 (website)	626. Biogeographic region (D1): (f) Australian					Maria von Balthazar	2017-01-26
205225	Prionotes cerinthoides	Ericaceae	Ericales	627. Biome (D1)	Australian Native Plants Society 2017 (website)	627. Biome (D1): (l) Temperate broadleaf and mixed forests					Maria von Balthazar	2017-01-26
205223	Prionotes cerinthoides	Ericaceae	Ericales	628. Habit (D1)	Australian Native Plants Society 2017 (website)	628. Habit (D1): (b) shrub					Maria von Balthazar	2017-01-26
205224	Prionotes cerinthoides	Ericaceae	Ericales	628. Habit (D1)	Australian Native Plants Society 2017 (website)	628. Habit (D1): (c) liana					Maria von Balthazar	2017-01-26	Maria von Balthazar	2019-03-14
243395	Pseudosarcopera diaz-piedrahitae	Marcgraviaceae	Ericales	625. simple KG zone (D1)	Giraldo-Cañas 2007 (Caldasia)	625. simple KG zone (D1): (a) tropical					Maria von Balthazar	2019-03-14
198378	Pseudosarcopera diaz-piedrahitae	Marcgraviaceae	Ericales	626. Biogeographic region (D1)	Giraldo-Cañas 2007 (Caldasia)	626. Biogeographic region (D1): (c) South American					Susanne Sontag	2016-03-18
243396	Pseudosarcopera diaz-piedrahitae	Marcgraviaceae	Ericales	627. Biome (D1)	Giraldo-Cañas 2007 (Caldasia)	627. Biome (D1): (k) Tropical and subtropical moist broadleaf forests					Maria von Balthazar	2019-03-14
198377	Pseudosarcopera diaz-piedrahitae	Marcgraviaceae	Ericales	628. Habit (D1)	Giraldo-Cañas 2007 (Caldasia)	628. Habit (D1): (b) shrub					Susanne Sontag	2016-03-18
195534	Pterostyrax corymbosus	Styracaceae	Ericales	625. simple KG zone (D1)	Flora of China 2014 (website)	625. simple KG zone (D1): (c) temperate					Susanne Sontag	2016-02-18
195532	Pterostyrax corymbosus	Styracaceae	Ericales	626. Biogeographic region (D1)	Flora of China 2014 (website)	626. Biogeographic region (D1): (b) Holarctic Eurasian					Susanne Sontag	2016-02-18
195533	Pterostyrax corymbosus	Styracaceae	Ericales	626. Biogeographic region (D1)	Flora of China 2014 (website)	626. Biogeographic region (D1): (e) Indo-Pacific					Susanne Sontag	2016-02-18
195531	Pterostyrax corymbosus	Styracaceae	Ericales	627. Biome (D1)	Flora of China 2014 (website)	627. Biome (D1): (l) Temperate broadleaf and mixed forests				"Damp shaded areas along streams in forests"	Susanne Sontag	2016-02-18
195530	Pterostyrax corymbosus	Styracaceae	Ericales	628. Habit (D1)	Flora of China 2014 (website)	628. Habit (D1): (a) tree					Susanne Sontag	2016-02-18
193826	Pterostyrax hispidus	Styracaceae	Ericales	1. Habit (D1)	Flora of China 2015 (website)	1. Habit (D1): (0) tree					Susanne Sontag	2016-02-02
195537	Pterostyrax hispidus	Styracaceae	Ericales	625. simple KG zone (D1)	GBIF 2015 (website)	625. simple KG zone (D1): (d) cold					Susanne Sontag	2016-02-18
195538	Pterostyrax hispidus	Styracaceae	Ericales	625. simple KG zone (D1)	Flora of China 2015 (website)	625. simple KG zone (D1): (c) temperate					Susanne Sontag	2016-02-18
193827	Pterostyrax hispidus	Styracaceae	Ericales	626. Biogeographic region (D1)	Flora of China 2015 (website)	626. Biogeographic region (D1): (b) Holarctic Eurasian					Susanne Sontag	2016-02-02
250101	Pterostyrax hispidus	Styracaceae	Ericales	627. Biome (D1)	Thomson 2015 (arnoldia)	627. Biome (D1): (l) Temperate broadleaf and mixed forests					Maria von Balthazar	2019-05-13
195539	Pterostyrax hispidus	Styracaceae	Ericales	628. Habit (D1)	Flora of China 2015 (website)	628. Habit (D1): (a) tree					Susanne Sontag	2016-02-18
195540	Pterostyrax hispidus	Styracaceae	Ericales	628. Habit (D1)	Flora of China 2015 (website)	628. Habit (D1): (b) shrub					Susanne Sontag	2016-02-18
192016	Purdiaea nutans	Clethraceae	Ericales	1. Habit (D1)	GBIF 2015 (website)	1. Habit (D1): (1) shrub				"The genus Purdiaea is a Neotropical genus of bushes and small trees belonging to the Ericales or heath alliance (Anderberg and Zhang 2002; Ståhl 2004)."	Susanne Sontag	2015-12-14
192042	Purdiaea nutans	Clethraceae	Ericales	625. simple KG zone (D1)	Thomas 1960 (ContrGrayHerb)	625. simple KG zone (D1): (a) tropical					Susanne Sontag	2015-12-15
192017	Purdiaea nutans	Clethraceae	Ericales	626. Biogeographic region (D1)	GBIF 2015 (website)	626. Biogeographic region (D1): (c) South American					Susanne Sontag	2015-12-14
192043	Purdiaea nutans	Clethraceae	Ericales	627. Biome (D1)	Thomas 1960 (ContrGrayHerb)	627. Biome (D1): (k) Tropical and subtropical moist broadleaf forests				"elvan forest, montane"	Susanne Sontag	2015-12-15
192044	Purdiaea stenopetala	Clethraceae	Ericales	1. Habit (D1)	Thomas 1960 (ContrGrayHerb)	1. Habit (D1): (1) shrub					Susanne Sontag	2015-12-15
192046	Purdiaea stenopetala	Clethraceae	Ericales	625. simple KG zone (D1)	Thomas 1960 (ContrGrayHerb)	625. simple KG zone (D1): (a) tropical					Susanne Sontag	2015-12-15
192045	Purdiaea stenopetala	Clethraceae	Ericales	626. Biogeographic region (D1)	Thomas 1960 (ContrGrayHerb)	626. Biogeographic region (D1): (c) South American					Susanne Sontag	2015-12-15
192047	Purdiaea stenopetala	Clethraceae	Ericales	627. Biome (D1)	Berazaín Iturralde 2006 (RevJardBot)	627. Biome (D1): (a) Tropical and subtropical coniferous forests					Susanne Sontag	2015-12-15
196645	Pycnandra benthamii	Sapotaceae	Ericales	625. simple KG zone (D1)	Aubréville 1967 (book)	625. simple KG zone (D1): (a) tropical					Susanne Sontag	2016-02-24
196643	Pycnandra benthamii	Sapotaceae	Ericales	626. Biogeographic region (D1)	Pennington 1991 (book)	626. Biogeographic region (D1): (e) Indo-Pacific					Susanne Sontag	2016-02-24
205311	Pycnandra benthamii	Sapotaceae	Ericales	627. Biome (D1)	Swenson & Munzinger 2009 (AustSystBot)	627. Biome (D1): (k) Tropical and subtropical moist broadleaf forests					Maria von Balthazar	2017-01-31
196644	Pycnandra benthamii	Sapotaceae	Ericales	628. Habit (D1)	Aubréville 1967 (book)	628. Habit (D1): (a) tree					Susanne Sontag	2016-02-24
194562	Pyrenaria spectabilis	Theaceae	Ericales	625. simple KG zone (D1)	Flora of China 2014 (website)	625. simple KG zone (D1): (c) temperate					Susanne Sontag	2016-02-16
250107	Pyrenaria spectabilis	Theaceae	Ericales	625. simple KG zone (D1)	Flora of North America 2014 (website)	625. simple KG zone (D1): (a) tropical					Maria von Balthazar	2019-05-13
194561	Pyrenaria spectabilis	Theaceae	Ericales	626. Biogeographic region (D1)	Flora of China 2014 (website)	626. Biogeographic region (D1): (e) Indo-Pacific					Susanne Sontag	2016-02-16
194563	Pyrenaria spectabilis	Theaceae	Ericales	627. Biome (D1)	Flora of China 2014 (website)	627. Biome (D1): (l) Temperate broadleaf and mixed forests					Susanne Sontag	2016-02-16
194560	Pyrenaria spectabilis	Theaceae	Ericales	628. Habit (D1)	Flora of China 2014 (website)	628. Habit (D1): (a) tree					Susanne Sontag	2016-02-16
199388	Pyrola rotundifolia	Ericaceae	Ericales	625. simple KG zone (D1)	Flora of China 2014 (website)	625. simple KG zone (D1): (c) temperate					Susanne Sontag	2016-03-29
199386	Pyrola rotundifolia	Ericaceae	Ericales	626. Biogeographic region (D1)	Flora of China 2014 (website)	626. Biogeographic region (D1): (b) Holarctic Eurasian				GBIF 2015	Susanne Sontag	2016-03-29
199387	Pyrola rotundifolia	Ericaceae	Ericales	627. Biome (D1)	Flora of China 2014 (website)	627. Biome (D1): (g) Temperate coniferous forests					Susanne Sontag	2016-03-29
199383	Pyrola rotundifolia	Ericaceae	Ericales	628. Habit (D1)	Flora of China 2014 (website)	628. Habit (D1): (d) herb					Susanne Sontag	2016-03-29
194551	Pyxidanthera barbulata	Diapensiaceae	Ericales	625. simple KG zone (D1)	Flora of North America 2014 (website)	625. simple KG zone (D1): (c) temperate					Susanne Sontag	2016-02-15
194550	Pyxidanthera barbulata	Diapensiaceae	Ericales	626. Biogeographic region (D1)	Flora of North America 2014 (website)	626. Biogeographic region (D1): (a) Holarctic American					Susanne Sontag	2016-02-15
194549	Pyxidanthera barbulata	Diapensiaceae	Ericales	628. Habit (D1)	Flora of North America 2014 (website)	628. Habit (D1): (b) shrub					Susanne Sontag	2016-02-15
193829	Rehderodendron macrocarpum	Styracaceae	Ericales	1. Habit (D1)	Flora of China 2015 (website)	1. Habit (D1): (0) tree					Susanne Sontag	2016-02-02
193832	Rehderodendron macrocarpum	Styracaceae	Ericales	625. simple KG zone (D1)	Flora of China 2015 (website)	625. simple KG zone (D1): (c) temperate					Susanne Sontag	2016-02-02
193830	Rehderodendron macrocarpum	Styracaceae	Ericales	626. Biogeographic region (D1)	Flora of China 2015 (website)	626. Biogeographic region (D1): (b) Holarctic Eurasian					Susanne Sontag	2016-02-02
193831	Rehderodendron macrocarpum	Styracaceae	Ericales	626. Biogeographic region (D1)	Flora of China 2015 (website)	626. Biogeographic region (D1): (e) Indo-Pacific					Susanne Sontag	2016-02-02
193833	Rehderodendron macrocarpum	Styracaceae	Ericales	627. Biome (D1)	Flora of China 2015 (website)	627. Biome (D1): (l) Temperate broadleaf and mixed forests					Susanne Sontag	2016-02-02
243387	Rhaptopetalum geophylax	Lecythidaceae	Ericales	625. simple KG zone (D1)	Cheek et al 2002 (KewBull)	625. simple KG zone (D1): (a) tropical					Maria von Balthazar	2019-03-14
198411	Rhaptopetalum geophylax	Lecythidaceae	Ericales	626. Biogeographic region (D1)	Cheek et al 2002 (KewBull)	626. Biogeographic region (D1): (d) African					Susanne Sontag	2016-03-21
198410	Rhaptopetalum geophylax	Lecythidaceae	Ericales	627. Biome (D1)	Cheek et al 2002 (KewBull)	627. Biome (D1): (k) Tropical and subtropical moist broadleaf forests					Susanne Sontag	2016-03-21
198412	Rhaptopetalum geophylax	Lecythidaceae	Ericales	628. Habit (D1)	Cheek et al 2002 (KewBull)	628. Habit (D1): (a) tree					Susanne Sontag	2016-03-21
199351	Rhododendron simsii	Ericaceae	Ericales	625. simple KG zone (D1)	Flora of China 2014 (website)	625. simple KG zone (D1): (c) temperate					Susanne Sontag	2016-03-29
199352	Rhododendron simsii	Ericaceae	Ericales	625. simple KG zone (D1)	Flora of China 2014 (website)	625. simple KG zone (D1): (a) tropical					Susanne Sontag	2016-03-29
199349	Rhododendron simsii	Ericaceae	Ericales	626. Biogeographic region (D1)	Flora of China 2014 (website)	626. Biogeographic region (D1): (e) Indo-Pacific					Susanne Sontag	2016-03-29
199353	Rhododendron simsii	Ericaceae	Ericales	627. Biome (D1)	Flora of China 2014 (website)	627. Biome (D1): (g) Temperate coniferous forests					Susanne Sontag	2016-03-29
199350	Rhododendron simsii	Ericaceae	Ericales	628. Habit (D1)	Flora of China 2014 (website)	628. Habit (D1): (b) shrub					Susanne Sontag	2016-03-29
193568	Roridula dentata	Roridulaceae	Ericales	1. Habit (D1)	Diels 1930 (EnglerPrantl)	1. Habit (D1): (1) shrub					Susanne Sontag	2016-01-21
193571	Roridula dentata	Roridulaceae	Ericales	625. simple KG zone (D1)	PlantZAfrica 2007 (website)	625. simple KG zone (D1): (c) temperate					Susanne Sontag	2016-01-21
193569	Roridula dentata	Roridulaceae	Ericales	626. Biogeographic region (D1)	PlantZAfrica 2007 (website)	626. Biogeographic region (D1): (d) African					Susanne Sontag	2016-01-21
193570	Roridula dentata	Roridulaceae	Ericales	627. Biome (D1)	PlantZAfrica 2007 (website)	627. Biome (D1): (h) Montane grasslands and shrublands				"it prefers moist, damp localities and is generally found in habitats such as bogs, marshes and on the banks of rivers. Although occurring in very moist habitats, the biome type is arid mountain Fynbos"	Susanne Sontag	2016-01-21
193572	Roridula gorgonias	Roridulaceae	Ericales	1. Habit (D1)	Roridula gorgonias SL028 - Löfstrand 2014 (personal observation)	1. Habit (D1): (4) herb					Susanne Sontag	2016-01-21
193575	Roridula gorgonias	Roridulaceae	Ericales	1. Habit (D1)	Roridula gorgonias SL028 - Löfstrand 2014 (personal observation)	1. Habit (D1): (1) shrub					Susanne Sontag	2016-01-21
193573	Roridula gorgonias	Roridulaceae	Ericales	625. simple KG zone (D1)	Roridula gorgonias SL028 - Löfstrand 2014 (personal observation)	625. simple KG zone (D1): (c) temperate					Susanne Sontag	2016-01-21
193574	Roridula gorgonias	Roridulaceae	Ericales	626. Biogeographic region (D1)	Roridula gorgonias SL028 - Löfstrand 2014 (personal observation)	626. Biogeographic region (D1): (d) African					Susanne Sontag	2016-01-21
193576	Roridula gorgonias	Roridulaceae	Ericales	627. Biome (D1)	PlantZAfrica 2007 (website)	627. Biome (D1): (b) Temperate grasslands, savannas and shrublands				"growing in the cooler, damp places"	Susanne Sontag	2016-01-21
193094	Royena sessilifolia	Ebenaceae	Ericales	1. Habit (D1)	Hiern 1873 (book)	1. Habit (D1): (0) tree					Susanne Sontag	2016-01-07
193095	Royena sessilifolia	Ebenaceae	Ericales	1. Habit (D1)	Hiern 1873 (book)	1. Habit (D1): (1) shrub					Susanne Sontag	2016-01-07
198372	Ruyschia phylladenia	Marcgraviaceae	Ericales	625. simple KG zone (D1)	de Roon 1970 (AMBG)	625. simple KG zone (D1): (a) tropical					Susanne Sontag	2016-03-18
198371	Ruyschia phylladenia	Marcgraviaceae	Ericales	626. Biogeographic region (D1)	de Roon 1970 (AMBG)	626. Biogeographic region (D1): (c) South American					Susanne Sontag	2016-03-18
198369	Ruyschia phylladenia	Marcgraviaceae	Ericales	628. Habit (D1)	de Roon 1970 (AMBG)	628. Habit (D1): (b) shrub					Susanne Sontag	2016-03-18
198370	Ruyschia phylladenia	Marcgraviaceae	Ericales	628. Habit (D1)	de Roon 1970 (AMBG)	628. Habit (D1): (c) liana				"climbing epiphytic or terrestrial shrub or vine"	Susanne Sontag	2016-03-18
196896	Samolus repens	Primulaceae	Ericales	625. simple KG zone (D1)	Watson & Dallwitz 2014 (website)	625. simple KG zone (D1): (c) temperate					Susanne Sontag	2016-02-25
196894	Samolus repens	Primulaceae	Ericales	626. Biogeographic region (D1)	Watson & Dallwitz 2014 (website)	626. Biogeographic region (D1): (f) Australian					Susanne Sontag	2016-02-25
246540	Samolus repens	Primulaceae	Ericales	627. Biome (D1)	FloraBase 2019 (website)	627. Biome (D1): (r) Swamp, salt marshes					Maria von Balthazar	2019-04-11
196895	Samolus repens	Primulaceae	Ericales	628. Habit (D1)	Watson & Dallwitz 2014 (website)	628. Habit (D1): (d) herb					Susanne Sontag	2016-02-25
196893	Samolus valerandi	Primulaceae	Ericales	625. simple KG zone (D1)	Boutique 1971 (FloreCongo)	625. simple KG zone (D1): (c) temperate					Susanne Sontag	2016-02-25
196891	Samolus valerandi	Primulaceae	Ericales	626. Biogeographic region (D1)	Boutique 1971 (FloreCongo)	626. Biogeographic region (D1): (b) Holarctic Eurasian					Susanne Sontag	2016-02-25
196892	Samolus valerandi	Primulaceae	Ericales	627. Biome (D1)	Boutique 1971 (FloreCongo)	627. Biome (D1): (f) Flooded grasslands and savannas					Susanne Sontag	2016-02-25
196889	Samolus valerandi	Primulaceae	Ericales	628. Habit (D1)	Boutique 1971 (FloreCongo)	628. Habit (D1): (d) herb					Susanne Sontag	2016-02-25
196640	Sarcaulus brasiliensis	Sapotaceae	Ericales	625. simple KG zone (D1)	Pennington 1990 (FloraNeotropica)	625. simple KG zone (D1): (a) tropical					Susanne Sontag	2016-02-24
196639	Sarcaulus brasiliensis	Sapotaceae	Ericales	626. Biogeographic region (D1)	Pennington 1990 (FloraNeotropica)	626. Biogeographic region (D1): (c) South American					Susanne Sontag	2016-02-24
196642	Sarcaulus brasiliensis	Sapotaceae	Ericales	627. Biome (D1)	Pennington 1990 (FloraNeotropica)	627. Biome (D1): (k) Tropical and subtropical moist broadleaf forests					Susanne Sontag	2016-02-24
196638	Sarcaulus brasiliensis	Sapotaceae	Ericales	628. Habit (D1)	Pennington 1990 (FloraNeotropica)	628. Habit (D1): (a) tree					Susanne Sontag	2016-02-24
193531	Sarcopera sessiliflora	Marcgraviaceae	Ericales	1. Habit (D1)	GBIF 2015 (website)	1. Habit (D1): (1) shrub					Susanne Sontag	2016-01-15
198366	Sarcopera sessiliflora	Marcgraviaceae	Ericales	625. simple KG zone (D1)	GBIF 2015 (website)	625. simple KG zone (D1): (a) tropical					Susanne Sontag	2016-03-18
193530	Sarcopera sessiliflora	Marcgraviaceae	Ericales	626. Biogeographic region (D1)	GBIF 2015 (website)	626. Biogeographic region (D1): (c) South American					Susanne Sontag	2016-01-15
198367	Sarcopera sessiliflora	Marcgraviaceae	Ericales	627. Biome (D1)	GBIF 2015 (website)	627. Biome (D1): (k) Tropical and subtropical moist broadleaf forests					Susanne Sontag	2016-03-18
198364	Sarcopera sessiliflora	Marcgraviaceae	Ericales	628. Habit (D1)	GBIF 2015 (website)	628. Habit (D1): (c) liana				Arbustos epífitos o hemiepífitos o bejucos	Susanne Sontag	2016-03-18
198365	Sarcopera sessiliflora	Marcgraviaceae	Ericales	628. Habit (D1)	GBIF 2015 (website)	628. Habit (D1): (b) shrub				"Arbustos epífitos o hemiepífitos o bejucos"	Susanne Sontag	2016-03-18
195545	Sarcosperma laurinum	Sapotaceae	Ericales	625. simple KG zone (D1)	GBIF 2015 (website)	625. simple KG zone (D1): (a) tropical					Susanne Sontag	2016-02-19
195546	Sarcosperma laurinum	Sapotaceae	Ericales	625. simple KG zone (D1)	GBIF 2015 (website)	625. simple KG zone (D1): (c) temperate					Susanne Sontag	2016-02-19
195544	Sarcosperma laurinum	Sapotaceae	Ericales	626. Biogeographic region (D1)	Flora of China 2014 (website)	626. Biogeographic region (D1): (e) Indo-Pacific					Susanne Sontag	2016-02-19
195547	Sarcosperma laurinum	Sapotaceae	Ericales	627. Biome (D1)	Flora of China 2014 (website)	627. Biome (D1): (k) Tropical and subtropical moist broadleaf forests					Susanne Sontag	2016-02-19
195543	Sarcosperma laurinum	Sapotaceae	Ericales	628. Habit (D1)	Flora of China 2014 (website)	628. Habit (D1): (a) tree					Susanne Sontag	2016-02-19
193605	Sarracenia flava	Sarraceniaceae	Ericales	1. Habit (D1)	Flora of North America 2014 (website)	1. Habit (D1): (4) herb					Susanne Sontag	2016-01-25
193608	Sarracenia flava	Sarraceniaceae	Ericales	625. simple KG zone (D1)	Flora of North America 2014 (website)	625. simple KG zone (D1): (c) temperate					Susanne Sontag	2016-01-25
193606	Sarracenia flava	Sarraceniaceae	Ericales	626. Biogeographic region (D1)	Flora of North America 2014 (website)	626. Biogeographic region (D1): (a) Holarctic American					Susanne Sontag	2016-01-25
193607	Sarracenia flava	Sarraceniaceae	Ericales	627. Biome (D1)	Flora of North America 2014 (website)	627. Biome (D1): (f) Flooded grasslands and savannas				"Sarracenia flava is found in open boggy areas of the southeastern coastal plain of the USA, from Alabama to Virginia".	Susanne Sontag	2016-01-25
205260	Sarracenia flava	Sarraceniaceae	Ericales	628. Habit (D1)	Flora of North America 2014 (website)	628. Habit (D1): (d) herb					Maria von Balthazar	2017-01-30
193609	Sarracenia minor	Sarraceniaceae	Ericales	1. Habit (D1)	Flora of North America 2014 (website)	1. Habit (D1): (4) herb					Susanne Sontag	2016-01-25
193612	Sarracenia minor	Sarraceniaceae	Ericales	625. simple KG zone (D1)	Flora of North America 2014 (website)	625. simple KG zone (D1): (c) temperate					Susanne Sontag	2016-01-25
193611	Sarracenia minor	Sarraceniaceae	Ericales	626. Biogeographic region (D1)	Flora of North America 2014 (website)	626. Biogeographic region (D1): (a) Holarctic American					Susanne Sontag	2016-01-25
193610	Sarracenia minor	Sarraceniaceae	Ericales	627. Biome (D1)	Flora of North America 2014 (website)	627. Biome (D1): (f) Flooded grasslands and savannas				"moist to wet pine flatwoods and savannas, roadsides through similar habitats, floating peat mats"	Susanne Sontag	2016-01-25
205261	Sarracenia minor	Sarraceniaceae	Ericales	628. Habit (D1)	Flora of North America 2014 (website)	628. Habit (D1): (d) herb					Maria von Balthazar	2017-01-30
205262	Sarracenia purpurea	Sarraceniaceae	Ericales	625. simple KG zone (D1)	Ellison et al. 2004 (AmJBot)	625. simple KG zone (D1): (c) temperate					Maria von Balthazar	2017-01-30
205265	Sarracenia purpurea	Sarraceniaceae	Ericales	625. simple KG zone (D1)	Ellison et al. 2004 (AmJBot)	625. simple KG zone (D1): (d) cold					Maria von Balthazar	2017-01-30
205263	Sarracenia purpurea	Sarraceniaceae	Ericales	626. Biogeographic region (D1)	Ellison et al. 2004 (AmJBot)	626. Biogeographic region (D1): (a) Holarctic American					Maria von Balthazar	2017-01-30
205264	Sarracenia purpurea	Sarraceniaceae	Ericales	627. Biome (D1)	Ellison et al. 2004 (AmJBot)	627. Biome (D1): (f) Flooded grasslands and savannas					Maria von Balthazar	2017-01-30
205259	Sarracenia purpurea	Sarraceniaceae	Ericales	628. Habit (D1)	Ellison et al. 2004 (AmJBot)	628. Habit (D1): (d) herb					Maria von Balthazar	2017-01-30
205267	Sarracenia rosea	Sarraceniaceae	Ericales	625. simple KG zone (D1)	Flora of North America 2017 (website)	625. simple KG zone (D1): (c) temperate					Maria von Balthazar	2017-01-30
205268	Sarracenia rosea	Sarraceniaceae	Ericales	626. Biogeographic region (D1)	Flora of North America 2017 (website)	626. Biogeographic region (D1): (a) Holarctic American					Maria von Balthazar	2017-01-30	Maria von Balthazar	2017-01-30
205269	Sarracenia rosea	Sarraceniaceae	Ericales	627. Biome (D1)	Flora of North America 2017 (website)	627. Biome (D1): (f) Flooded grasslands and savannas					Maria von Balthazar	2017-01-30
205266	Sarracenia rosea	Sarraceniaceae	Ericales	628. Habit (D1)	Flora of North America 2017 (website)	628. Habit (D1): (d) herb					Maria von Balthazar	2017-01-30
205271	Sarracenia rubra	Sarraceniaceae	Ericales	625. simple KG zone (D1)	Flora of North America 2017 (website)	625. simple KG zone (D1): (c) temperate					Maria von Balthazar	2017-01-30
205272	Sarracenia rubra	Sarraceniaceae	Ericales	626. Biogeographic region (D1)	Flora of North America 2017 (website)	626. Biogeographic region (D1): (a) Holarctic American					Maria von Balthazar	2017-01-30
205273	Sarracenia rubra	Sarraceniaceae	Ericales	627. Biome (D1)	Flora of North America 2017 (website)	627. Biome (D1): (f) Flooded grasslands and savannas					Maria von Balthazar	2017-01-30
205270	Sarracenia rubra	Sarraceniaceae	Ericales	628. Habit (D1)	Flora of North America 2017 (website)	628. Habit (D1): (d) herb					Maria von Balthazar	2017-01-30
205326	Satyria grandifolia	Ericaceae	Ericales	625. simple KG zone (D1)	tropicos 2017 (website)	625. simple KG zone (D1): (a) tropical					Maria von Balthazar	2017-01-31
205327	Satyria grandifolia	Ericaceae	Ericales	625. simple KG zone (D1)	tropicos 2017 (website)	625. simple KG zone (D1): (c) temperate					Maria von Balthazar	2017-01-31
200184	Satyria grandifolia	Ericaceae	Ericales	626. Biogeographic region (D1)	Luteyn 1996 (FloraEcuador54Ericaceae)	626. Biogeographic region (D1): (c) South American					Susanne Sontag	2016-06-13
205328	Satyria grandifolia	Ericaceae	Ericales	627. Biome (D1)	tropicos 2017 (website)	627. Biome (D1): (k) Tropical and subtropical moist broadleaf forests					Maria von Balthazar	2017-01-31
205329	Satyria grandifolia	Ericaceae	Ericales	627. Biome (D1)	tropicos 2017 (website)	627. Biome (D1): (l) Temperate broadleaf and mixed forests					Maria von Balthazar	2017-01-31
205324	Satyria grandifolia	Ericaceae	Ericales	628. Habit (D1)	tropicos 2017 (website)	628. Habit (D1): (b) shrub					Maria von Balthazar	2017-01-31
205325	Satyria grandifolia	Ericaceae	Ericales	628. Habit (D1)	tropicos 2017 (website)	628. Habit (D1): (e) climber					Maria von Balthazar	2017-01-31
194422	Saurauia excelsa	Actinidiaceae	Ericales	625. simple KG zone (D1)	Soejarto 1980 (book)	625. simple KG zone (D1): (a) tropical					Susanne Sontag	2016-02-12
194423	Saurauia excelsa	Actinidiaceae	Ericales	625. simple KG zone (D1)	Soejarto 1980 (book)	625. simple KG zone (D1): (c) temperate					Susanne Sontag	2016-02-12
194421	Saurauia excelsa	Actinidiaceae	Ericales	626. Biogeographic region (D1)	Soejarto 1980 (book)	626. Biogeographic region (D1): (c) South American					Susanne Sontag	2016-02-12
194420	Saurauia excelsa	Actinidiaceae	Ericales	628. Habit (D1)	Soejarto 1980 (book)	628. Habit (D1): (a) tree					Susanne Sontag	2016-02-12
194428	Saurauia kegeliana	Actinidiaceae	Ericales	625. simple KG zone (D1)	Hunter 1966 (AMBG)	625. simple KG zone (D1): (a) tropical					Susanne Sontag	2016-02-15
194426	Saurauia kegeliana	Actinidiaceae	Ericales	626. Biogeographic region (D1)	GBIF 2015 (website)	626. Biogeographic region (D1): (c) South American					Susanne Sontag	2016-02-15
194427	Saurauia kegeliana	Actinidiaceae	Ericales	627. Biome (D1)	Hunter 1966 (AMBG)	627. Biome (D1): (k) Tropical and subtropical moist broadleaf forests					Susanne Sontag	2016-02-15
194424	Saurauia kegeliana	Actinidiaceae	Ericales	628. Habit (D1)	Hunter 1966 (AMBG)	628. Habit (D1): (b) shrub					Susanne Sontag	2016-02-15
194425	Saurauia kegeliana	Actinidiaceae	Ericales	628. Habit (D1)	Hunter 1966 (AMBG)	628. Habit (D1): (a) tree					Susanne Sontag	2016-02-15
194429	Saurauia montana	Actinidiaceae	Ericales	625. simple KG zone (D1)	GBIF 2015 (website)	625. simple KG zone (D1): (a) tropical					Susanne Sontag	2016-02-15
194430	Saurauia montana	Actinidiaceae	Ericales	626. Biogeographic region (D1)	GBIF 2015 (website)	626. Biogeographic region (D1): (c) South American					Susanne Sontag	2016-02-15
194433	Saurauia montana	Actinidiaceae	Ericales	627. Biome (D1)	Hunter 1966 (AMBG)	627. Biome (D1): (k) Tropical and subtropical moist broadleaf forests					Susanne Sontag	2016-02-15
194431	Saurauia montana	Actinidiaceae	Ericales	628. Habit (D1)	Hunter 1966 (AMBG)	628. Habit (D1): (a) tree					Susanne Sontag	2016-02-15
194432	Saurauia montana	Actinidiaceae	Ericales	628. Habit (D1)	Hunter 1966 (AMBG)	628. Habit (D1): (b) shrub					Susanne Sontag	2016-02-15
194438	Saurauia napaulensis	Actinidiaceae	Ericales	625. simple KG zone (D1)	Flora of China 2014 (website)	625. simple KG zone (D1): (a) tropical					Susanne Sontag	2016-02-15
194439	Saurauia napaulensis	Actinidiaceae	Ericales	625. simple KG zone (D1)	Flora of China 2014 (website)	625. simple KG zone (D1): (c) temperate					Susanne Sontag	2016-02-15
194440	Saurauia napaulensis	Actinidiaceae	Ericales	626. Biogeographic region (D1)	Flora of China 2014 (website)	626. Biogeographic region (D1): (e) Indo-Pacific					Susanne Sontag	2016-02-15
205279	Saurauia napaulensis	Actinidiaceae	Ericales	627. Biome (D1)	Flora of China 2014 (website)	627. Biome (D1): (l) Temperate broadleaf and mixed forests					Maria von Balthazar	2017-01-30
194436	Saurauia napaulensis	Actinidiaceae	Ericales	628. Habit (D1)	Flora of China 2014 (website)	628. Habit (D1): (a) tree					Susanne Sontag	2016-02-15
205275	Saurauia subspinosa	Actinidiaceae	Ericales	625. simple KG zone (D1)	Jstor Global Plants 2017 (website)	625. simple KG zone (D1): (c) temperate					Maria von Balthazar	2017-01-30	Maria von Balthazar	2017-01-30
205277	Saurauia subspinosa	Actinidiaceae	Ericales	625. simple KG zone (D1)	Ward 1941 (Brittonia)	625. simple KG zone (D1): (a) tropical					Maria von Balthazar	2017-01-30
205276	Saurauia subspinosa	Actinidiaceae	Ericales	626. Biogeographic region (D1)	Jstor Global Plants 2017 (website)	626. Biogeographic region (D1): (e) Indo-Pacific					Maria von Balthazar	2017-01-30
205278	Saurauia subspinosa	Actinidiaceae	Ericales	627. Biome (D1)	Ward 1941 (Brittonia)	627. Biome (D1): (k) Tropical and subtropical moist broadleaf forests					Maria von Balthazar	2017-01-30
205274	Saurauia subspinosa	Actinidiaceae	Ericales	628. Habit (D1)	Jstor Global Plants 2017 (website)	628. Habit (D1): (b) shrub					Maria von Balthazar	2017-01-30
193800	Schima superba	Theaceae	Ericales	1. Habit (D1)	Flora of China 2014 (website)	1. Habit (D1): (0) tree					Susanne Sontag	2016-02-02
193801	Schima superba	Theaceae	Ericales	625. simple KG zone (D1)	Flora of China 2014 (website)	625. simple KG zone (D1): (c) temperate					Susanne Sontag	2016-02-02
193802	Schima superba	Theaceae	Ericales	626. Biogeographic region (D1)	Flora of China 2014 (website)	626. Biogeographic region (D1): (b) Holarctic Eurasian					Susanne Sontag	2016-02-02
193803	Schima superba	Theaceae	Ericales	626. Biogeographic region (D1)	Flora of China 2014 (website)	626. Biogeographic region (D1): (e) Indo-Pacific					Susanne Sontag	2016-02-02
194559	Schima superba	Theaceae	Ericales	627. Biome (D1)	Flora of China 2014 (website)	627. Biome (D1): (l) Temperate broadleaf and mixed forests					Susanne Sontag	2016-02-16
194558	Schima superba	Theaceae	Ericales	628. Habit (D1)	Flora of China 2014 (website)	628. Habit (D1): (a) tree					Susanne Sontag	2016-02-16
192965	Schizocodon soldanelloides	Diapensiaceae	Ericales	1. Habit (D1)	Ohwi 1965 (book)	1. Habit (D1): (4) herb					Susanne Sontag	2016-01-05
192980	Schizocodon soldanelloides	Diapensiaceae	Ericales	625. simple KG zone (D1)	Ohwi 1965 (book)	625. simple KG zone (D1): (c) temperate					Susanne Sontag	2016-01-05
192981	Schizocodon soldanelloides	Diapensiaceae	Ericales	625. simple KG zone (D1)	Ohwi 1965 (book)	625. simple KG zone (D1): (d) cold					Susanne Sontag	2016-01-05
192972	Schizocodon soldanelloides	Diapensiaceae	Ericales	626. Biogeographic region (D1)	Ohwi 1965 (book)	626. Biogeographic region (D1): (b) Holarctic Eurasian					Susanne Sontag	2016-01-05
192982	Schizocodon soldanelloides	Diapensiaceae	Ericales	627. Biome (D1)	Ohwi 1965 (book)	627. Biome (D1): (l) Temperate broadleaf and mixed forests					Susanne Sontag	2016-01-05
193533	Schwartzia brasiliensis	Marcgraviaceae	Ericales	1. Habit (D1)	von Balthazar & Schönenberger 2013 (BJLS)	1. Habit (D1): (1) shrub				holoepiphyte (Cestari 2009)	Susanne Sontag	2016-01-18	Susanne Sontag	2016-01-18
193534	Schwartzia brasiliensis	Marcgraviaceae	Ericales	625. simple KG zone (D1)	GBIF 2015 (website)	625. simple KG zone (D1): (a) tropical					Susanne Sontag	2016-01-18
193532	Schwartzia brasiliensis	Marcgraviaceae	Ericales	626. Biogeographic region (D1)	GBIF 2015 (website)	626. Biogeographic region (D1): (c) South American					Susanne Sontag	2016-01-18
193535	Schwartzia brasiliensis	Marcgraviaceae	Ericales	627. Biome (D1)	GBIF 2015 (website)	627. Biome (D1): (k) Tropical and subtropical moist broadleaf forests					Susanne Sontag	2016-01-18
198407	Scytopetalum klaineanum	Lecythidaceae	Ericales	625. simple KG zone (D1)	Engler 1909 (BotJahrb)	625. simple KG zone (D1): (a) tropical					Susanne Sontag	2016-03-21
198401	Scytopetalum klaineanum	Lecythidaceae	Ericales	626. Biogeographic region (D1)	Engler 1921 (article)	626. Biogeographic region (D1): (d) African					Susanne Sontag	2016-03-21
243389	Scytopetalum klaineanum	Lecythidaceae	Ericales	627. Biome (D1)	Kenfack et al. 2007 (Biodivers Conserv)	627. Biome (D1): (k) Tropical and subtropical moist broadleaf forests					Maria von Balthazar	2019-03-14
198406	Scytopetalum klaineanum	Lecythidaceae	Ericales	628. Habit (D1)	Engler 1909 (BotJahrb)	628. Habit (D1): (a) tree				kleines Bäumchen/small tree	Susanne Sontag	2016-03-21
192882	Shortia galacifolia	Diapensiaceae	Ericales	1. Habit (D1)	Flora of North America 2014 (website)	1. Habit (D1): (4) herb					Susanne Sontag	2016-01-04
192941	Shortia galacifolia	Diapensiaceae	Ericales	625. simple KG zone (D1)	Flora of North America 2014 (website)	625. simple KG zone (D1): (c) temperate					Susanne Sontag	2016-01-05
192884	Shortia galacifolia	Diapensiaceae	Ericales	626. Biogeographic region (D1)	Flora of North America 2014 (website)	626. Biogeographic region (D1): (a) Holarctic American					Susanne Sontag	2016-01-04
192942	Shortia galacifolia	Diapensiaceae	Ericales	627. Biome (D1)	Flora of North America 2014 (website)	627. Biome (D1): (l) Temperate broadleaf and mixed forests					Susanne Sontag	2016-01-05
192943	Shortia galacifolia	Diapensiaceae	Ericales	627. Biome (D1)	Flora of North America 2014 (website)	627. Biome (D1): (n) Boreal forests/taiga					Susanne Sontag	2016-01-05
205232	Shortia galacifolia	Diapensiaceae	Ericales	628. Habit (D1)	Flora of North America 2014 (website)	628. Habit (D1): (d) herb					Maria von Balthazar	2017-01-26
205231	Shortia rotundifolia	Diapensiaceae	Ericales	625. simple KG zone (D1)	Flora of China 2017 (website)	625. simple KG zone (D1): (c) temperate					Maria von Balthazar	2017-01-26
205230	Shortia rotundifolia	Diapensiaceae	Ericales	626. Biogeographic region (D1)	Flora of China 2017 (website)	626. Biogeographic region (D1): (e) Indo-Pacific					Maria von Balthazar	2017-01-26	Maria von Balthazar	2017-01-26
205228	Shortia rotundifolia	Diapensiaceae	Ericales	627. Biome (D1)	Flora of China 2017 (website)	627. Biome (D1): (h) Montane grasslands and shrublands				up to alpine vegetation	Maria von Balthazar	2017-01-26	Maria von Balthazar	2017-01-26
205229	Shortia rotundifolia	Diapensiaceae	Ericales	627. Biome (D1)	Flora of China 2017 (website)	627. Biome (D1): (l) Temperate broadleaf and mixed forests					Maria von Balthazar	2017-01-26
205227	Shortia rotundifolia	Diapensiaceae	Ericales	628. Habit (D1)	Flora of China 2017 (website)	628. Habit (D1): (d) herb					Maria von Balthazar	2017-01-26
205237	Shortia uniflora	Diapensiaceae	Ericales	625. simple KG zone (D1)	Diels 1914 (BotJahrb)	625. simple KG zone (D1): (c) temperate					Maria von Balthazar	2017-01-26
205238	Shortia uniflora	Diapensiaceae	Ericales	625. simple KG zone (D1)	Diels 1914 (BotJahrb)	625. simple KG zone (D1): (d) cold					Maria von Balthazar	2017-01-26
205234	Shortia uniflora	Diapensiaceae	Ericales	626. Biogeographic region (D1)	Diels 1914 (BotJahrb)	626. Biogeographic region (D1): (b) Holarctic Eurasian					Maria von Balthazar	2017-01-26
205235	Shortia uniflora	Diapensiaceae	Ericales	627. Biome (D1)	Diels 1914 (BotJahrb)	627. Biome (D1): (h) Montane grasslands and shrublands				above treeline	Maria von Balthazar	2017-01-26
205236	Shortia uniflora	Diapensiaceae	Ericales	627. Biome (D1)	Diels 1914 (BotJahrb)	627. Biome (D1): (g) Temperate coniferous forests					Maria von Balthazar	2017-01-26
205233	Shortia uniflora	Diapensiaceae	Ericales	628. Habit (D1)	Diels 1914 (BotJahrb)	628. Habit (D1): (d) herb					Maria von Balthazar	2017-01-26
195566	Sideroxylon horridum	Sapotaceae	Ericales	625. simple KG zone (D1)	GBIF 2015 (website)	625. simple KG zone (D1): (a) tropical					Susanne Sontag	2016-02-19
195565	Sideroxylon horridum	Sapotaceae	Ericales	626. Biogeographic region (D1)	GBIF 2015 (website)	626. Biogeographic region (D1): (c) South American					Susanne Sontag	2016-02-19
250092	Sideroxylon horridum	Sapotaceae	Ericales	627. Biome (D1)	Pennington 1990 (FloraNeotropica)	627. Biome (D1): (c) Tropical and subtropical grasslands, savannas, shrublands					Maria von Balthazar	2019-05-13
250095	Sideroxylon horridum	Sapotaceae	Ericales	627. Biome (D1)	The virtual herbarium Cayman Islands 2019 (website)	627. Biome (D1): (k) Tropical and subtropical moist broadleaf forests					Maria von Balthazar	2019-05-13
195567	Sideroxylon horridum	Sapotaceae	Ericales	628. Habit (D1)	Pennington 1990 (FloraNeotropica)	628. Habit (D1): (a) tree					Susanne Sontag	2016-02-19
250091	Sideroxylon horridum	Sapotaceae	Ericales	628. Habit (D1)	Pennington 1990 (FloraNeotropica)	628. Habit (D1): (b) shrub					Maria von Balthazar	2019-05-13
193823	Sinojackia xylocarpa	Styracaceae	Ericales	1. Habit (D1)	Flora of China 2014 (website)	1. Habit (D1): (0) tree					Susanne Sontag	2016-02-02
193822	Sinojackia xylocarpa	Styracaceae	Ericales	626. Biogeographic region (D1)	Flora of China 2014 (website)	626. Biogeographic region (D1): (b) Holarctic Eurasian					Susanne Sontag	2016-02-02
250102	Sinojackia xylocarpa	Styracaceae	Ericales	627. Biome (D1)	Flora of China 2018 (website)	627. Biome (D1): (m) Tropical and subtropical dry broadleaf forests				rather subtropical	Maria von Balthazar	2019-05-13
193642	Sladenia celastrifolia	Sladeniaceae	Ericales	1. Habit (D1)	Flora of China 2014 (website)	1. Habit (D1): (0) tree					Susanne Sontag	2016-01-25
193645	Sladenia celastrifolia	Sladeniaceae	Ericales	625. simple KG zone (D1)	Angiosperm Phylogeny Website 2014 (website)	625. simple KG zone (D1): (a) tropical					Susanne Sontag	2016-01-26
193646	Sladenia celastrifolia	Sladeniaceae	Ericales	625. simple KG zone (D1)	Angiosperm Phylogeny Website 2014 (website)	625. simple KG zone (D1): (c) temperate					Susanne Sontag	2016-01-26
193643	Sladenia celastrifolia	Sladeniaceae	Ericales	626. Biogeographic region (D1)	Flora of China 2014 (website)	626. Biogeographic region (D1): (e) Indo-Pacific					Susanne Sontag	2016-01-25
193647	Sladenia celastrifolia	Sladeniaceae	Ericales	627. Biome (D1)	Angiosperm Phylogeny Website 2014 (website)	627. Biome (D1): (k) Tropical and subtropical moist broadleaf forests				"Forests in valleys; 700-1900 m"	Susanne Sontag	2016-01-26
193648	Sladenia integrifolia	Sladeniaceae	Ericales	1. Habit (D1)	Shui et al 2002 (Novon)	1. Habit (D1): (0) tree					Susanne Sontag	2016-01-26
193652	Sladenia integrifolia	Sladeniaceae	Ericales	625. simple KG zone (D1)	Shui et al 2002 (Novon)	625. simple KG zone (D1): (a) tropical				not sure	Susanne Sontag	2016-01-26
193650	Sladenia integrifolia	Sladeniaceae	Ericales	626. Biogeographic region (D1)	Shui et al 2002 (Novon)	626. Biogeographic region (D1): (e) Indo-Pacific					Susanne Sontag	2016-01-26
193651	Sladenia integrifolia	Sladeniaceae	Ericales	626. Biogeographic region (D1)	Shui et al 2002 (Novon)	626. Biogeographic region (D1): (b) Holarctic Eurasian					Susanne Sontag	2016-01-26
193649	Sladenia integrifolia	Sladeniaceae	Ericales	627. Biome (D1)	Shui et al 2002 (Novon)	627. Biome (D1): (m) Tropical and subtropical dry broadleaf forests					Susanne Sontag	2016-01-26
197312	Soldanella alpina	Primulaceae	Ericales	625. simple KG zone (D1)	Engler 1900-1968 (book)	625. simple KG zone (D1): (c) temperate					Susanne Sontag	2016-02-26
197314	Soldanella alpina	Primulaceae	Ericales	625. simple KG zone (D1)	Engler 1900-1968 (book)	625. simple KG zone (D1): (d) cold					Susanne Sontag	2016-02-26
197309	Soldanella alpina	Primulaceae	Ericales	626. Biogeographic region (D1)	Engler 1900-1968 (book)	626. Biogeographic region (D1): (b) Holarctic Eurasian					Susanne Sontag	2016-02-26
197306	Soldanella alpina	Primulaceae	Ericales	627. Biome (D1)	Engler 1900-1968 (book)	627. Biome (D1): (h) Montane grasslands and shrublands					Susanne Sontag	2016-02-26
197315	Soldanella alpina	Primulaceae	Ericales	628. Habit (D1)	Engler 1900-1968 (book)	628. Habit (D1): (d) herb					Susanne Sontag	2016-02-26
193536	Souroubea vallicola	Marcgraviaceae	Ericales	1. Habit (D1)	GBIF 2015 (website)	1. Habit (D1): (1) shrub				"epiphytic stout branching liana or shrub" (from Herbarium Missouri Bot. Gard.)	Susanne Sontag	2016-01-18
198363	Souroubea vallicola	Marcgraviaceae	Ericales	625. simple KG zone (D1)	GBIF 2015 (website)	625. simple KG zone (D1): (a) tropical					Susanne Sontag	2016-03-18
193537	Souroubea vallicola	Marcgraviaceae	Ericales	626. Biogeographic region (D1)	GBIF 2015 (website)	626. Biogeographic region (D1): (c) South American					Susanne Sontag	2016-01-18
198360	Souroubea vallicola	Marcgraviaceae	Ericales	628. Habit (D1)	GBIF 2015 (website)	628. Habit (D1): (b) shrub					Susanne Sontag	2016-03-18
198361	Souroubea vallicola	Marcgraviaceae	Ericales	628. Habit (D1)	GBIF 2015 (website)	628. Habit (D1): (c) liana					Susanne Sontag	2016-03-18
193804	Stewartia pseudocamellia	Theaceae	Ericales	1. Habit (D1)	Ohwi 1965 (book)	1. Habit (D1): (0) tree					Susanne Sontag	2016-02-02
193807	Stewartia pseudocamellia	Theaceae	Ericales	625. simple KG zone (D1)	Ohwi 1965 (book)	625. simple KG zone (D1): (c) temperate					Susanne Sontag	2016-02-02
193808	Stewartia pseudocamellia	Theaceae	Ericales	625. simple KG zone (D1)	Ohwi 1965 (book)	625. simple KG zone (D1): (d) cold				Köppen Geiger climate	Susanne Sontag	2016-02-02
193805	Stewartia pseudocamellia	Theaceae	Ericales	626. Biogeographic region (D1)	Ohwi 1965 (book)	626. Biogeographic region (D1): (b) Holarctic Eurasian					Susanne Sontag	2016-02-02
193806	Stewartia pseudocamellia	Theaceae	Ericales	627. Biome (D1)	Ohwi 1965 (book)	627. Biome (D1): (l) Temperate broadleaf and mixed forests					Susanne Sontag	2016-02-02
197630	Stimpsonia chamaedryoides	Primulaceae	Ericales	625. simple KG zone (D1)	GBIF 2015 (website)	625. simple KG zone (D1): (c) temperate					Susanne Sontag	2016-02-29
197629	Stimpsonia chamaedryoides	Primulaceae	Ericales	626. Biogeographic region (D1)	GBIF 2015 (website)	626. Biogeographic region (D1): (e) Indo-Pacific					Susanne Sontag	2016-02-29
197631	Stimpsonia chamaedryoides	Primulaceae	Ericales	627. Biome (D1)	Flora of China 2014 (website)	627. Biome (D1): (c) Tropical and subtropical grasslands, savannas, shrublands					Susanne Sontag	2016-02-29
197628	Stimpsonia chamaedryoides	Primulaceae	Ericales	628. Habit (D1)	Flora of China 2014 (website)	628. Habit (D1): (d) herb					Susanne Sontag	2016-02-29
195503	Styrax americanus	Styracaceae	Ericales	625. simple KG zone (D1)	Flora of North America 2014 (website)	625. simple KG zone (D1): (c) temperate					Susanne Sontag	2016-02-18
195500	Styrax americanus	Styracaceae	Ericales	626. Biogeographic region (D1)	Flora of North America 2014 (website)	626. Biogeographic region (D1): (a) Holarctic American					Susanne Sontag	2016-02-18
195504	Styrax americanus	Styracaceae	Ericales	627. Biome (D1)	Flora of North America 2014 (website)	627. Biome (D1): (f) Flooded grasslands and savannas				"Wooded floodplains, swamps, boggy slopes, hammocks, usually in sandy or peaty soils"	Susanne Sontag	2016-02-18
195498	Styrax americanus	Styracaceae	Ericales	628. Habit (D1)	Flora of North America 2014 (website)	628. Habit (D1): (a) tree					Susanne Sontag	2016-02-18
195499	Styrax americanus	Styracaceae	Ericales	628. Habit (D1)	Flora of North America 2014 (website)	628. Habit (D1): (b) shrub					Susanne Sontag	2016-02-18
193668	Styrax chinensis	Styracaceae	Ericales	1. Habit (D1)	Flora of China 2015 (website)	1. Habit (D1): (0) tree					Susanne Sontag	2016-01-27
193670	Styrax chinensis	Styracaceae	Ericales	625. simple KG zone (D1)	Flora of China 2015 (website)	625. simple KG zone (D1): (c) temperate					Susanne Sontag	2016-01-27
193669	Styrax chinensis	Styracaceae	Ericales	626. Biogeographic region (D1)	Flora of China 2015 (website)	626. Biogeographic region (D1): (e) Indo-Pacific					Susanne Sontag	2016-01-27
193671	Styrax japonicus	Styracaceae	Ericales	1. Habit (D1)	Flora of China 2014 (website)	1. Habit (D1): (1) shrub					Susanne Sontag	2016-01-27
193672	Styrax japonicus	Styracaceae	Ericales	1. Habit (D1)	Flora of China 2014 (website)	1. Habit (D1): (0) tree					Susanne Sontag	2016-01-27
193675	Styrax japonicus	Styracaceae	Ericales	625. simple KG zone (D1)	Flora of China 2014 (website)	625. simple KG zone (D1): (c) temperate					Susanne Sontag	2016-01-27
193673	Styrax japonicus	Styracaceae	Ericales	626. Biogeographic region (D1)	Flora of China 2014 (website)	626. Biogeographic region (D1): (b) Holarctic Eurasian					Susanne Sontag	2016-01-27
193674	Styrax japonicus	Styracaceae	Ericales	626. Biogeographic region (D1)	Flora of China 2014 (website)	626. Biogeographic region (D1): (e) Indo-Pacific					Susanne Sontag	2016-01-27
193676	Styrax japonicus	Styracaceae	Ericales	627. Biome (D1)	Flora of China 2014 (website)	627. Biome (D1): (l) Temperate broadleaf and mixed forests					Susanne Sontag	2016-01-27
195492	Styrax obassia	Styracaceae	Ericales	625. simple KG zone (D1)	Huang et al 2003 (AMBG)	625. simple KG zone (D1): (c) temperate					Susanne Sontag	2016-02-18
195493	Styrax obassia	Styracaceae	Ericales	625. simple KG zone (D1)	Huang et al 2003 (AMBG)	625. simple KG zone (D1): (d) cold					Susanne Sontag	2016-02-18
195490	Styrax obassia	Styracaceae	Ericales	626. Biogeographic region (D1)	Huang et al 2003 (AMBG)	626. Biogeographic region (D1): (b) Holarctic Eurasian					Susanne Sontag	2016-02-18
195495	Styrax obassia	Styracaceae	Ericales	627. Biome (D1)	Huang et al 2003 (AMBG)	627. Biome (D1): (l) Temperate broadleaf and mixed forests					Susanne Sontag	2016-02-18
195488	Styrax obassia	Styracaceae	Ericales	628. Habit (D1)	Huang et al 2003 (AMBG)	628. Habit (D1): (a) tree					Susanne Sontag	2016-02-18
195489	Styrax obassia	Styracaceae	Ericales	628. Habit (D1)	Huang et al 2003 (AMBG)	628. Habit (D1): (b) shrub					Susanne Sontag	2016-02-18
193678	Styrax officinalis	Styracaceae	Ericales	1. Habit (D1)	Perkins 1928 (book)	1. Habit (D1): (1) shrub					Susanne Sontag	2016-01-27
193679	Styrax officinalis	Styracaceae	Ericales	1. Habit (D1)	Perkins 1928 (book)	1. Habit (D1): (0) tree				"small tree"	Susanne Sontag	2016-01-27
193681	Styrax officinalis	Styracaceae	Ericales	625. simple KG zone (D1)	Perkins 1928 (book)	625. simple KG zone (D1): (c) temperate					Susanne Sontag	2016-01-27
193677	Styrax officinalis	Styracaceae	Ericales	626. Biogeographic region (D1)	GBIF 2015 (website)	626. Biogeographic region (D1): (b) Holarctic Eurasian					Susanne Sontag	2016-01-27
193680	Styrax officinalis	Styracaceae	Ericales	627. Biome (D1)	Perkins 1928 (book)	627. Biome (D1): (i) Mediterranean forests, woodlands and scrub					Susanne Sontag	2016-01-27
195482	Styrax redivivus	Styracaceae	Ericales	625. simple KG zone (D1)	GBIF 2015 (website)	625. simple KG zone (D1): (b) aride					Susanne Sontag	2016-02-18
195481	Styrax redivivus	Styracaceae	Ericales	626. Biogeographic region (D1)	GBIF 2015 (website)	626. Biogeographic region (D1): (a) Holarctic American					Susanne Sontag	2016-02-18
195486	Styrax redivivus	Styracaceae	Ericales	627. Biome (D1)	Flora of North America 2014 (website)	627. Biome (D1): (i) Mediterranean forests, woodlands and scrub				"Chaparral, foothill woodland, yellow pine forest"	Susanne Sontag	2016-02-18
195487	Styrax redivivus	Styracaceae	Ericales	627. Biome (D1)	Flora of North America 2014 (website)	627. Biome (D1): (h) Montane grasslands and shrublands					Susanne Sontag	2016-02-18
195476	Styrax redivivus	Styracaceae	Ericales	628. Habit (D1)	Flora of North America 2014 (website)	628. Habit (D1): (b) shrub					Susanne Sontag	2016-02-18
198311	Symplococarpon purpusii	Pentaphylacaceae	Ericales	625. simple KG zone (D1)	Kobuski 1941 (JArnArbor)	625. simple KG zone (D1): (a) tropical					Susanne Sontag	2016-03-16
198310	Symplococarpon purpusii	Pentaphylacaceae	Ericales	626. Biogeographic region (D1)	Kobuski 1941 (JArnArbor)	626. Biogeographic region (D1): (c) South American					Susanne Sontag	2016-03-16
198309	Symplococarpon purpusii	Pentaphylacaceae	Ericales	628. Habit (D1)	Kobuski 1941 (JArnArbor)	628. Habit (D1): (a) tree					Susanne Sontag	2016-03-16
193757	Symplocos anomala	Symplocaceae	Ericales	1. Habit (D1)	Pearce 2004 (book)	1. Habit (D1): (1) shrub					Susanne Sontag	2016-02-01
193758	Symplocos anomala	Symplocaceae	Ericales	1. Habit (D1)	Pearce 2004 (book)	1. Habit (D1): (0) tree					Susanne Sontag	2016-02-01
193762	Symplocos anomala	Symplocaceae	Ericales	625. simple KG zone (D1)	Zhou et al 2006 (ProcCalifAcadSci)	625. simple KG zone (D1): (c) temperate					Susanne Sontag	2016-02-01
195222	Symplocos anomala	Symplocaceae	Ericales	625. simple KG zone (D1)	Flora of China 2014 (website)	625. simple KG zone (D1): (a) tropical					Susanne Sontag	2016-02-18
193759	Symplocos anomala	Symplocaceae	Ericales	626. Biogeographic region (D1)	Zhou et al 2006 (ProcCalifAcadSci)	626. Biogeographic region (D1): (e) Indo-Pacific					Susanne Sontag	2016-02-01
193760	Symplocos anomala	Symplocaceae	Ericales	626. Biogeographic region (D1)	Zhou et al 2006 (ProcCalifAcadSci)	626. Biogeographic region (D1): (b) Holarctic Eurasian					Susanne Sontag	2016-02-01
193763	Symplocos anomala	Symplocaceae	Ericales	627. Biome (D1)	Zhou et al 2006 (ProcCalifAcadSci)	627. Biome (D1): (l) Temperate broadleaf and mixed forests					Susanne Sontag	2016-02-01
195223	Symplocos anomala	Symplocaceae	Ericales	627. Biome (D1)	Flora of China 2014 (website)	627. Biome (D1): (m) Tropical and subtropical dry broadleaf forests					Susanne Sontag	2016-02-18
193732	Symplocos austromexicana	Symplocaceae	Ericales	1. Habit (D1)	Almeda 1976 (Madroño)	1. Habit (D1): (1) shrub					Susanne Sontag	2016-02-01
193734	Symplocos austromexicana	Symplocaceae	Ericales	625. simple KG zone (D1)	Almeda 1976 (Madroño)	625. simple KG zone (D1): (a) tropical					Susanne Sontag	2016-02-01
193731	Symplocos austromexicana	Symplocaceae	Ericales	626. Biogeographic region (D1)	GBIF 2015 (website)	626. Biogeographic region (D1): (c) South American					Susanne Sontag	2016-02-01
193742	Symplocos austromexicana	Symplocaceae	Ericales	627. Biome (D1)	Almeda 1976 (Madroño)	627. Biome (D1): (a) Tropical and subtropical coniferous forests					Susanne Sontag	2016-02-01
193737	Symplocos kleinii	Symplocaceae	Ericales	1. Habit (D1)	Aranha Filho et al 2013 (KewBull)	1. Habit (D1): (1) shrub					Susanne Sontag	2016-02-01
193738	Symplocos kleinii	Symplocaceae	Ericales	1. Habit (D1)	Aranha Filho et al 2013 (KewBull)	1. Habit (D1): (0) tree					Susanne Sontag	2016-02-01
193741	Symplocos kleinii	Symplocaceae	Ericales	625. simple KG zone (D1)	Aranha Filho et al 2013 (KewBull)	625. simple KG zone (D1): (a) tropical					Susanne Sontag	2016-02-01
193739	Symplocos kleinii	Symplocaceae	Ericales	626. Biogeographic region (D1)	Aranha Filho et al 2013 (KewBull)	626. Biogeographic region (D1): (c) South American					Susanne Sontag	2016-02-01
193740	Symplocos kleinii	Symplocaceae	Ericales	627. Biome (D1)	Aranha Filho et al 2013 (KewBull)	627. Biome (D1): (k) Tropical and subtropical moist broadleaf forests				..."typically grows in dense ombrophilous montane forest and Araucaria forest, and more rarely in secondary formations, at 800 – 1100 m elevation".....	Susanne Sontag	2016-02-01
195265	Symplocos lanata	Symplocaceae	Ericales	625. simple KG zone (D1)	Urban 1893 (BotJahrb)	625. simple KG zone (D1): (a) tropical					Susanne Sontag	2016-02-18
195266	Symplocos lanata	Symplocaceae	Ericales	626. Biogeographic region (D1)	Urban 1893 (BotJahrb)	626. Biogeographic region (D1): (c) South American					Susanne Sontag	2016-02-18
250103	Symplocos lanata	Symplocaceae	Ericales	627. Biome (D1)	Fritsch & Almeda 2015 (Phytotaxa)	627. Biome (D1): (k) Tropical and subtropical moist broadleaf forests				cloud forests, dwarf forests, dense montane scrub at 800–1338 m elev. Puerto Rico.	Maria von Balthazar	2019-05-13
250104	Symplocos lanata	Symplocaceae	Ericales	627. Biome (D1)	Fritsch & Almeda 2015 (Phytotaxa)	627. Biome (D1): (c) Tropical and subtropical grasslands, savannas, shrublands				cloud forests, dwarf forests, dense montane scrub at 800–1338 m elev. Puerto Rico.	Maria von Balthazar	2019-05-13
195263	Symplocos lanata	Symplocaceae	Ericales	628. Habit (D1)	Urban 1893 (BotJahrb)	628. Habit (D1): (a) tree					Susanne Sontag	2016-02-18
195259	Symplocos martinicensis	Symplocaceae	Ericales	625. simple KG zone (D1)	Brand 1901 (book)	625. simple KG zone (D1): (a) tropical					Susanne Sontag	2016-02-18
194812	Symplocos martinicensis	Symplocaceae	Ericales	626. Biogeographic region (D1)	Flora de la República de Cuba 1998-2013 (book)	626. Biogeographic region (D1): (c) South American					Susanne Sontag	2016-02-16
195260	Symplocos martinicensis	Symplocaceae	Ericales	627. Biome (D1)	Berry et al 2005 (book)	627. Biome (D1): (k) Tropical and subtropical moist broadleaf forests					Susanne Sontag	2016-02-18
195261	Symplocos martinicensis	Symplocaceae	Ericales	627. Biome (D1)	Berry et al 2005 (book)	627. Biome (D1): (m) Tropical and subtropical dry broadleaf forests					Susanne Sontag	2016-02-18
194820	Symplocos martinicensis	Symplocaceae	Ericales	628. Habit (D1)	Brand 1901 (book)	628. Habit (D1): (a) tree					Susanne Sontag	2016-02-16
193743	Symplocos paniculata	Symplocaceae	Ericales	1. Habit (D1)	Flora of North America 2014 (website)	1. Habit (D1): (1) shrub					Susanne Sontag	2016-02-01
193744	Symplocos paniculata	Symplocaceae	Ericales	1. Habit (D1)	Flora of North America 2014 (website)	1. Habit (D1): (0) tree					Susanne Sontag	2016-02-01
193749	Symplocos paniculata	Symplocaceae	Ericales	625. simple KG zone (D1)	Flora of Pakistan 2014 (website)	625. simple KG zone (D1): (c) temperate					Susanne Sontag	2016-02-01
193747	Symplocos paniculata	Symplocaceae	Ericales	626. Biogeographic region (D1)	Flora of North America 2014 (website)	626. Biogeographic region (D1): (b) Holarctic Eurasian					Susanne Sontag	2016-02-01
193748	Symplocos paniculata	Symplocaceae	Ericales	626. Biogeographic region (D1)	Flora of North America 2014 (website)	626. Biogeographic region (D1): (e) Indo-Pacific					Susanne Sontag	2016-02-01
193750	Symplocos paniculata	Symplocaceae	Ericales	627. Biome (D1)	Flora of Pakistan 2014 (website)	627. Biome (D1): (l) Temperate broadleaf and mixed forests					Susanne Sontag	2016-02-01
193751	Symplocos tinctoria	Symplocaceae	Ericales	1. Habit (D1)	Flora of North America 2014 (website)	1. Habit (D1): (1) shrub					Susanne Sontag	2016-02-01
193752	Symplocos tinctoria	Symplocaceae	Ericales	1. Habit (D1)	Flora of North America 2014 (website)	1. Habit (D1): (0) tree					Susanne Sontag	2016-02-01
193755	Symplocos tinctoria	Symplocaceae	Ericales	625. simple KG zone (D1)	Flora of North America 2014 (website)	625. simple KG zone (D1): (c) temperate					Susanne Sontag	2016-02-01
193754	Symplocos tinctoria	Symplocaceae	Ericales	626. Biogeographic region (D1)	Flora of North America 2014 (website)	626. Biogeographic region (D1): (a) Holarctic American					Susanne Sontag	2016-02-01
193753	Symplocos tinctoria	Symplocaceae	Ericales	627. Biome (D1)	Flora of North America 2014 (website)	627. Biome (D1): (m) Tropical and subtropical dry broadleaf forests					Susanne Sontag	2016-02-01
195225	Symplocos zizyphoides	Symplocaceae	Ericales	625. simple KG zone (D1)	Pearce 2004 (book)	625. simple KG zone (D1): (a) tropical					Susanne Sontag	2016-02-18
195226	Symplocos zizyphoides	Symplocaceae	Ericales	626. Biogeographic region (D1)	Pearce 2004 (book)	626. Biogeographic region (D1): (e) Indo-Pacific					Susanne Sontag	2016-02-18
195228	Symplocos zizyphoides	Symplocaceae	Ericales	627. Biome (D1)	Pearce 2004 (book)	627. Biome (D1): (c) Tropical and subtropical grasslands, savannas, shrublands					Susanne Sontag	2016-02-18
195224	Symplocos zizyphoides	Symplocaceae	Ericales	628. Habit (D1)	Pearce 2004 (book)	628. Habit (D1): (b) shrub				"shrub or treelet to 10 m tall"	Susanne Sontag	2016-02-18
196637	Synsepalum dulcificum	Sapotaceae	Ericales	625. simple KG zone (D1)	Pennington 1991 (book)	625. simple KG zone (D1): (a) tropical					Susanne Sontag	2016-02-24
196636	Synsepalum dulcificum	Sapotaceae	Ericales	626. Biogeographic region (D1)	Pennington 1991 (book)	626. Biogeographic region (D1): (d) African					Susanne Sontag	2016-02-24
196634	Synsepalum dulcificum	Sapotaceae	Ericales	628. Habit (D1)	Pennington 1991 (book)	628. Habit (D1): (a) tree					Susanne Sontag	2016-02-24
196635	Synsepalum dulcificum	Sapotaceae	Ericales	628. Habit (D1)	Pennington 1991 (book)	628. Habit (D1): (b) shrub					Susanne Sontag	2016-02-24
198307	Taonabo stuebelii	Pentaphylacaceae	Ericales	625. simple KG zone (D1)	Szyszylowicz 1893 (NatPflanzenfam)	625. simple KG zone (D1): (a) tropical					Susanne Sontag	2016-03-16
198308	Taonabo stuebelii	Pentaphylacaceae	Ericales	625. simple KG zone (D1)	Szyszylowicz 1893 (NatPflanzenfam)	625. simple KG zone (D1): (c) temperate					Susanne Sontag	2016-03-16
198304	Taonabo stuebelii	Pentaphylacaceae	Ericales	626. Biogeographic region (D1)	Flora of China 2014 (website)	626. Biogeographic region (D1): (c) South American					Susanne Sontag	2016-03-16
198306	Taonabo stuebelii	Pentaphylacaceae	Ericales	627. Biome (D1)	Szyszylowicz 1893 (NatPflanzenfam)	627. Biome (D1): (c) Tropical and subtropical grasslands, savannas, shrublands					Susanne Sontag	2016-03-16
198305	Taonabo stuebelii	Pentaphylacaceae	Ericales	628. Habit (D1)	Szyszylowicz 1893 (NatPflanzenfam)	628. Habit (D1): (a) tree				"arbuscula - little tree"	Susanne Sontag	2016-03-16
197626	Tapeinosperma clavatum	Primulaceae	Ericales	625. simple KG zone (D1)	Smith 1973 (JArnArbor)	625. simple KG zone (D1): (a) tropical					Susanne Sontag	2016-02-29
197613	Tapeinosperma clavatum	Primulaceae	Ericales	626. Biogeographic region (D1)	Smith 1973 (JArnArbor)	626. Biogeographic region (D1): (e) Indo-Pacific					Susanne Sontag	2016-02-29
197627	Tapeinosperma clavatum	Primulaceae	Ericales	627. Biome (D1)	Smith 1973 (JArnArbor)	627. Biome (D1): (c) Tropical and subtropical grasslands, savannas, shrublands					Susanne Sontag	2016-02-29
197609	Tapeinosperma clavatum	Primulaceae	Ericales	628. Habit (D1)	Smith 1973 (JArnArbor)	628. Habit (D1): (a) tree					Susanne Sontag	2016-02-29
197610	Tapeinosperma clavatum	Primulaceae	Ericales	628. Habit (D1)	Smith 1973 (JArnArbor)	628. Habit (D1): (b) shrub					Susanne Sontag	2016-02-29	Maria von Balthazar	2019-04-11
200189	Tepuia venusta	Ericaceae	Ericales	625. simple KG zone (D1)	Luteyn et al 1995 (FloraNeotropica66)	625. simple KG zone (D1): (a) tropical					Susanne Sontag	2016-06-16
200188	Tepuia venusta	Ericaceae	Ericales	626. Biogeographic region (D1)	Luteyn et al 1995 (FloraNeotropica66)	626. Biogeographic region (D1): (c) South American					Susanne Sontag	2016-06-16
200190	Tepuia venusta	Ericaceae	Ericales	627. Biome (D1)	Luteyn et al 1995 (FloraNeotropica66)	627. Biome (D1): (c) Tropical and subtropical grasslands, savannas, shrublands					Susanne Sontag	2016-06-16
200187	Tepuia venusta	Ericaceae	Ericales	628. Habit (D1)	Luteyn et al 1995 (FloraNeotropica66)	628. Habit (D1): (b) shrub				"thin-stemmed subshrubs"	Susanne Sontag	2016-06-16
198299	Ternstroemia gymnanthera	Pentaphylacaceae	Ericales	625. simple KG zone (D1)	Flora of China 2014 (website)	625. simple KG zone (D1): (c) temperate					Susanne Sontag	2016-03-16
198300	Ternstroemia gymnanthera	Pentaphylacaceae	Ericales	625. simple KG zone (D1)	Flora of China 2014 (website)	625. simple KG zone (D1): (a) tropical					Susanne Sontag	2016-03-16
198297	Ternstroemia gymnanthera	Pentaphylacaceae	Ericales	626. Biogeographic region (D1)	Flora of China 2014 (website)	626. Biogeographic region (D1): (b) Holarctic Eurasian					Susanne Sontag	2016-03-16
198298	Ternstroemia gymnanthera	Pentaphylacaceae	Ericales	626. Biogeographic region (D1)	Flora of China 2014 (website)	626. Biogeographic region (D1): (e) Indo-Pacific					Susanne Sontag	2016-03-16
198301	Ternstroemia gymnanthera	Pentaphylacaceae	Ericales	627. Biome (D1)	Flora of China 2014 (website)	627. Biome (D1): (l) Temperate broadleaf and mixed forests					Susanne Sontag	2016-03-16
198302	Ternstroemia gymnanthera	Pentaphylacaceae	Ericales	627. Biome (D1)	Flora of China 2014 (website)	627. Biome (D1): (m) Tropical and subtropical dry broadleaf forests					Susanne Sontag	2016-03-16
198296	Ternstroemia gymnanthera	Pentaphylacaceae	Ericales	628. Habit (D1)	Flora of China 2014 (website)	628. Habit (D1): (b) shrub					Susanne Sontag	2016-03-16
193729	Ternstroemia stahlii	Pentaphylacaceae	Ericales	1. Habit (D1)	Urban 1896 (BotJahrb)	1. Habit (D1): (1) shrub					Susanne Sontag	2016-01-29
193730	Ternstroemia stahlii	Pentaphylacaceae	Ericales	1. Habit (D1)	Urban 1896 (BotJahrb)	1. Habit (D1): (0) tree					Susanne Sontag	2016-01-29
198277	Ternstroemia stahlii	Pentaphylacaceae	Ericales	625. simple KG zone (D1)	Kobuski 1943 (JArnArbor)	625. simple KG zone (D1): (a) tropical					Susanne Sontag	2016-03-15
198276	Ternstroemia stahlii	Pentaphylacaceae	Ericales	626. Biogeographic region (D1)	Kobuski 1943 (JArnArbor)	626. Biogeographic region (D1): (c) South American					Susanne Sontag	2016-03-15
198281	Ternstroemiopsis sandwicensis	Pentaphylacaceae	Ericales	626. Biogeographic region (D1)	Kobuski 1935 (JArnArbor)	626. Biogeographic region (D1): (e) Indo-Pacific					Susanne Sontag	2016-03-15
198280	Ternstroemiopsis sandwicensis	Pentaphylacaceae	Ericales	628. Habit (D1)	Kobuski 1935 (JArnArbor)	628. Habit (D1): (a) tree				"small tree"	Susanne Sontag	2016-03-15
193770	Tetramerista glabra	Tetrameristaceae	Ericales	1. Habit (D1)	Sugau 1996 (TreeFloraSabahSarawak)	1. Habit (D1): (0) tree					Susanne Sontag	2016-02-02
193773	Tetramerista glabra	Tetrameristaceae	Ericales	625. simple KG zone (D1)	Sugau 1996 (TreeFloraSabahSarawak)	625. simple KG zone (D1): (a) tropical					Susanne Sontag	2016-02-02
193774	Tetramerista glabra	Tetrameristaceae	Ericales	626. Biogeographic region (D1)	Sugau 1996 (TreeFloraSabahSarawak)	626. Biogeographic region (D1): (e) Indo-Pacific					Susanne Sontag	2016-02-02
193771	Tetramerista glabra	Tetrameristaceae	Ericales	627. Biome (D1)	Sugau 1996 (TreeFloraSabahSarawak)	627. Biome (D1): (e) Mangroves					Susanne Sontag	2016-02-02
193772	Tetramerista glabra	Tetrameristaceae	Ericales	627. Biome (D1)	Sugau 1996 (TreeFloraSabahSarawak)	627. Biome (D1): (k) Tropical and subtropical moist broadleaf forests					Susanne Sontag	2016-02-02
196887	Theophrasta americana	Primulaceae	Ericales	625. simple KG zone (D1)	Ståhl 2010 (FloraNeotropica)	625. simple KG zone (D1): (a) tropical					Susanne Sontag	2016-02-25
196886	Theophrasta americana	Primulaceae	Ericales	626. Biogeographic region (D1)	Ståhl 2010 (FloraNeotropica)	626. Biogeographic region (D1): (c) South American					Susanne Sontag	2016-02-25
196888	Theophrasta americana	Primulaceae	Ericales	627. Biome (D1)	Ståhl 2010 (FloraNeotropica)	627. Biome (D1): (m) Tropical and subtropical dry broadleaf forests				"in seasonal, semievergreenor almost evergreen forest from near sea level to800(-1000) m"	Susanne Sontag	2016-02-25
196884	Theophrasta americana	Primulaceae	Ericales	628. Habit (D1)	Ståhl 2010 (FloraNeotropica)	628. Habit (D1): (a) tree				"treelet"	Susanne Sontag	2016-02-25
196885	Theophrasta americana	Primulaceae	Ericales	628. Habit (D1)	Ståhl 2010 (FloraNeotropica)	628. Habit (D1): (b) shrub					Susanne Sontag	2016-02-25
194556	Theopsis forrestii	Theaceae	Ericales	625. simple KG zone (D1)	Flora of China 2014 (website)	625. simple KG zone (D1): (c) temperate					Susanne Sontag	2016-02-16
194555	Theopsis forrestii	Theaceae	Ericales	626. Biogeographic region (D1)	Flora of China 2014 (website)	626. Biogeographic region (D1): (e) Indo-Pacific				Yunnan, N-Vietnam	Susanne Sontag	2016-02-16
194557	Theopsis forrestii	Theaceae	Ericales	627. Biome (D1)	Flora of China 2014 (website)	627. Biome (D1): (l) Temperate broadleaf and mixed forests					Susanne Sontag	2016-02-16
194553	Theopsis forrestii	Theaceae	Ericales	628. Habit (D1)	Flora of China 2014 (website)	628. Habit (D1): (b) shrub				"Camellia forrestii" in Flora of China	Susanne Sontag	2016-02-16
194554	Theopsis forrestii	Theaceae	Ericales	628. Habit (D1)	Flora of China 2014 (website)	628. Habit (D1): (a) tree					Susanne Sontag	2016-02-16
199354	Therorhodion camtschaticum	Ericaceae	Ericales	625. simple KG zone (D1)	Flora of North America 2014 (website)	625. simple KG zone (D1): (d) cold				"Köppen Geiger"	Susanne Sontag	2016-03-29
199355	Therorhodion camtschaticum	Ericaceae	Ericales	626. Biogeographic region (D1)	Flora of North America 2014 (website)	626. Biogeographic region (D1): (a) Holarctic American					Susanne Sontag	2016-03-29
199356	Therorhodion camtschaticum	Ericaceae	Ericales	626. Biogeographic region (D1)	Flora of North America 2014 (website)	626. Biogeographic region (D1): (b) Holarctic Eurasian					Susanne Sontag	2016-03-29
199357	Therorhodion camtschaticum	Ericaceae	Ericales	628. Habit (D1)	Flora of North America 2014 (website)	628. Habit (D1): (b) shrub					Susanne Sontag	2016-03-29
195560	Tieghemella africana	Sapotaceae	Ericales	625. simple KG zone (D1)	GBIF 2015 (website)	625. simple KG zone (D1): (a) tropical					Susanne Sontag	2016-02-19
195559	Tieghemella africana	Sapotaceae	Ericales	626. Biogeographic region (D1)	GBIF 2015 (website)	626. Biogeographic region (D1): (d) African					Susanne Sontag	2016-02-19
195563	Tieghemella africana	Sapotaceae	Ericales	627. Biome (D1)	Pennington 1991 (book)	627. Biome (D1): (m) Tropical and subtropical dry broadleaf forests				not shure if it is dry or moist	Susanne Sontag	2016-02-19
195561	Tieghemella africana	Sapotaceae	Ericales	628. Habit (D1)	Pennington 1991 (book)	628. Habit (D1): (a) tree					Susanne Sontag	2016-02-19
196632	Tridesmostemon omphalocarpoides	Sapotaceae	Ericales	625. simple KG zone (D1)	Pennington 1991 (book)	625. simple KG zone (D1): (a) tropical					Susanne Sontag	2016-02-24
196631	Tridesmostemon omphalocarpoides	Sapotaceae	Ericales	626. Biogeographic region (D1)	Pennington 1991 (book)	626. Biogeographic region (D1): (d) African					Susanne Sontag	2016-02-24
196633	Tridesmostemon omphalocarpoides	Sapotaceae	Ericales	627. Biome (D1)	Pennington 1991 (book)	627. Biome (D1): (k) Tropical and subtropical moist broadleaf forests					Susanne Sontag	2016-02-24
196630	Tridesmostemon omphalocarpoides	Sapotaceae	Ericales	628. Habit (D1)	Pennington 1991 (book)	628. Habit (D1): (a) tree					Susanne Sontag	2016-02-24
197554	Trientalis europaea	Primulaceae	Ericales	625. simple KG zone (D1)	Flora of North America 2014 (website)	625. simple KG zone (D1): (d) cold					Susanne Sontag	2016-02-29
197550	Trientalis europaea	Primulaceae	Ericales	626. Biogeographic region (D1)	GBIF 2015 (website)	626. Biogeographic region (D1): (b) Holarctic Eurasian					Susanne Sontag	2016-02-29
197552	Trientalis europaea	Primulaceae	Ericales	626. Biogeographic region (D1)	Flora of North America 2014 (website)	626. Biogeographic region (D1): (a) Holarctic American					Susanne Sontag	2016-02-29
197553	Trientalis europaea	Primulaceae	Ericales	627. Biome (D1)	Flora of North America 2014 (website)	627. Biome (D1): (j) Tundra					Susanne Sontag	2016-02-29
197574	Trientalis europaea	Primulaceae	Ericales	627. Biome (D1)	Flora of North America 2014 (website)	627. Biome (D1): (n) Boreal forests/taiga					Susanne Sontag	2016-02-29
197549	Trientalis europaea	Primulaceae	Ericales	628. Habit (D1)	Flora of China 2014 (website)	628. Habit (D1): (d) herb					Susanne Sontag	2016-02-29
196605	Tsebona macrantha	Sapotaceae	Ericales	625. simple KG zone (D1)	Aubréville 1974 (book)	625. simple KG zone (D1): (a) tropical					Susanne Sontag	2016-02-24
196580	Tsebona macrantha	Sapotaceae	Ericales	626. Biogeographic region (D1)	Aubréville 1974 (book)	626. Biogeographic region (D1): (d) African					Susanne Sontag	2016-02-24
196628	Tsebona macrantha	Sapotaceae	Ericales	627. Biome (D1)	Aubréville 1974 (book)	627. Biome (D1): (k) Tropical and subtropical moist broadleaf forests					Susanne Sontag	2016-02-24
196572	Tsebona macrantha	Sapotaceae	Ericales	628. Habit (D1)	Pennington 1991 (book)	628. Habit (D1): (a) tree					Susanne Sontag	2016-02-24
200193	Vaccinium macrocarpon	Ericaceae	Ericales	625. simple KG zone (D1)	Flora of North America 2014 (website)	625. simple KG zone (D1): (c) temperate					Susanne Sontag	2016-06-16
200194	Vaccinium macrocarpon	Ericaceae	Ericales	625. simple KG zone (D1)	Flora of North America 2014 (website)	625. simple KG zone (D1): (d) cold					Susanne Sontag	2016-06-16
200192	Vaccinium macrocarpon	Ericaceae	Ericales	626. Biogeographic region (D1)	Flora of North America 2014 (website)	626. Biogeographic region (D1): (a) Holarctic American					Susanne Sontag	2016-06-16
200195	Vaccinium macrocarpon	Ericaceae	Ericales	627. Biome (D1)	Flora of North America 2014 (website)	627. Biome (D1): (f) Flooded grasslands and savannas				"bogs, swamp"	Susanne Sontag	2016-06-16
200191	Vaccinium macrocarpon	Ericaceae	Ericales	628. Habit (D1)	Flora of North America 2014 (website)	628. Habit (D1): (b) shrub					Susanne Sontag	2016-06-16
200199	Vaccinium myrtillus	Ericaceae	Ericales	625. simple KG zone (D1)	Flora of North America 2011 (website)	625. simple KG zone (D1): (c) temperate					Susanne Sontag	2016-06-16
200200	Vaccinium myrtillus	Ericaceae	Ericales	625. simple KG zone (D1)	Flora of North America 2011 (website)	625. simple KG zone (D1): (d) cold					Susanne Sontag	2016-06-16
200201	Vaccinium myrtillus	Ericaceae	Ericales	625. simple KG zone (D1)	Flora of North America 2011 (website)	625. simple KG zone (D1): (e) polar					Susanne Sontag	2016-06-16
200197	Vaccinium myrtillus	Ericaceae	Ericales	626. Biogeographic region (D1)	Flora of North America 2011 (website)	626. Biogeographic region (D1): (b) Holarctic Eurasian					Susanne Sontag	2016-06-16
200198	Vaccinium myrtillus	Ericaceae	Ericales	626. Biogeographic region (D1)	Flora of North America 2011 (website)	626. Biogeographic region (D1): (a) Holarctic American					Susanne Sontag	2016-06-16
200202	Vaccinium myrtillus	Ericaceae	Ericales	627. Biome (D1)	Flora of North America 2011 (website)	627. Biome (D1): (g) Temperate coniferous forests					Susanne Sontag	2016-06-16
200203	Vaccinium myrtillus	Ericaceae	Ericales	627. Biome (D1)	Flora of North America 2011 (website)	627. Biome (D1): (h) Montane grasslands and shrublands					Susanne Sontag	2016-06-16
200196	Vaccinium myrtillus	Ericaceae	Ericales	628. Habit (D1)	Flora of North America 2011 (website)	628. Habit (D1): (b) shrub					Susanne Sontag	2016-06-16
198265	Visnea mocanera	Pentaphylacaceae	Ericales	625. simple KG zone (D1)	Angiosperm Phylogeny Website 2014 (website)	625. simple KG zone (D1): (b) aride					Susanne Sontag	2016-03-11
198266	Visnea mocanera	Pentaphylacaceae	Ericales	625. simple KG zone (D1)	Angiosperm Phylogeny Website 2014 (website)	625. simple KG zone (D1): (c) temperate					Susanne Sontag	2016-03-11
198263	Visnea mocanera	Pentaphylacaceae	Ericales	626. Biogeographic region (D1)	Angiosperm Phylogeny Website 2014 (website)	626. Biogeographic region (D1): (d) African					Susanne Sontag	2016-03-11
198264	Visnea mocanera	Pentaphylacaceae	Ericales	627. Biome (D1)	Angiosperm Phylogeny Website 2014 (website)	627. Biome (D1): (i) Mediterranean forests, woodlands and scrub					Susanne Sontag	2016-03-11
198262	Visnea mocanera	Pentaphylacaceae	Ericales	628. Habit (D1)	Angiosperm Phylogeny Website 2014 (website)	628. Habit (D1): (a) tree					Susanne Sontag	2016-03-11
197282	Vitaliana primuliflora	Primulaceae	Ericales	625. simple KG zone (D1)	Pax & Knuth 1905 (EnglerPflanzenreich237)	625. simple KG zone (D1): (b) aride					Susanne Sontag	2016-02-26
197284	Vitaliana primuliflora	Primulaceae	Ericales	625. simple KG zone (D1)	Pax & Knuth 1905 (EnglerPflanzenreich237)	625. simple KG zone (D1): (c) temperate					Susanne Sontag	2016-02-26
197281	Vitaliana primuliflora	Primulaceae	Ericales	626. Biogeographic region (D1)	Pax & Knuth 1905 (EnglerPflanzenreich237)	626. Biogeographic region (D1): (b) Holarctic Eurasian					Susanne Sontag	2016-02-26
197294	Vitaliana primuliflora	Primulaceae	Ericales	627. Biome (D1)	Pax & Knuth 1905 (EnglerPflanzenreich237)	627. Biome (D1): (h) Montane grasslands and shrublands					Susanne Sontag	2016-02-26
197293	Vitaliana primuliflora	Primulaceae	Ericales	628. Habit (D1)	Pax & Knuth 1905 (EnglerPflanzenreich237)	628. Habit (D1): (d) herb					Susanne Sontag	2016-02-26
195557	Vitellaria paradoxa	Sapotaceae	Ericales	625. simple KG zone (D1)	GBIF 2015 (website)	625. simple KG zone (D1): (a) tropical					Susanne Sontag	2016-02-19
195556	Vitellaria paradoxa	Sapotaceae	Ericales	626. Biogeographic region (D1)	GBIF 2015 (website)	626. Biogeographic region (D1): (d) African					Susanne Sontag	2016-02-19
195558	Vitellaria paradoxa	Sapotaceae	Ericales	627. Biome (D1)	Pennington 1991 (book)	627. Biome (D1): (c) Tropical and subtropical grasslands, savannas, shrublands					Susanne Sontag	2016-02-19
195554	Vitellaria paradoxa	Sapotaceae	Ericales	628. Habit (D1)	Pennington 1991 (book)	628. Habit (D1): (a) tree					Susanne Sontag	2016-02-19
195552	Vitellariopsis marginata	Sapotaceae	Ericales	625. simple KG zone (D1)	Flora Zambesiaca 2014 (website)	625. simple KG zone (D1): (c) temperate					Susanne Sontag	2016-02-19
195548	Vitellariopsis marginata	Sapotaceae	Ericales	626. Biogeographic region (D1)	Flora Zambesiaca 2014 (website)	626. Biogeographic region (D1): (d) African					Susanne Sontag	2016-02-19
195551	Vitellariopsis marginata	Sapotaceae	Ericales	627. Biome (D1)	Flora Zambesiaca 2014 (website)	627. Biome (D1): (c) Tropical and subtropical grasslands, savannas, shrublands				"Woodland on sandy soil, ravine forest"	Susanne Sontag	2016-02-19
195553	Vitellariopsis marginata	Sapotaceae	Ericales	627. Biome (D1)	Flora Zambesiaca 2014 (website)	627. Biome (D1): (l) Temperate broadleaf and mixed forests					Susanne Sontag	2016-02-19
195549	Vitellariopsis marginata	Sapotaceae	Ericales	628. Habit (D1)	Flora Zambesiaca 2014 (website)	628. Habit (D1): (a) tree					Susanne Sontag	2016-02-19
195550	Vitellariopsis marginata	Sapotaceae	Ericales	628. Habit (D1)	Flora Zambesiaca 2014 (website)	628. Habit (D1): (b) shrub					Susanne Sontag	2016-02-19
196882	Votschia nemophila	Primulaceae	Ericales	625. simple KG zone (D1)	Ståhl 2010 (FloraNeotropica)	625. simple KG zone (D1): (a) tropical					Susanne Sontag	2016-02-25
196881	Votschia nemophila	Primulaceae	Ericales	626. Biogeographic region (D1)	Ståhl 1993 (Brittonia)	626. Biogeographic region (D1): (c) South American					Susanne Sontag	2016-02-25
196883	Votschia nemophila	Primulaceae	Ericales	627. Biome (D1)	Ståhl 2010 (FloraNeotropica)	627. Biome (D1): (m) Tropical and subtropical dry broadleaf forests					Susanne Sontag	2016-02-25
196880	Votschia nemophila	Primulaceae	Ericales	628. Habit (D1)	Ståhl 1993 (Brittonia)	628. Habit (D1): (b) shrub					Susanne Sontag	2016-02-25
195990	Xantolis cambodiana	Sapotaceae	Ericales	625. simple KG zone (D1)	Pennington 1991 (book)	625. simple KG zone (D1): (a) tropical					Susanne Sontag	2016-02-22
195991	Xantolis cambodiana	Sapotaceae	Ericales	626. Biogeographic region (D1)	Pennington 1991 (book)	626. Biogeographic region (D1): (e) Indo-Pacific					Susanne Sontag	2016-02-22
196570	Xantolis cambodiana	Sapotaceae	Ericales	627. Biome (D1)	Aubréville 1963 (book)	627. Biome (D1): (m) Tropical and subtropical dry broadleaf forests					Susanne Sontag	2016-02-24
196571	Xantolis cambodiana	Sapotaceae	Ericales	628. Habit (D1)	Aubréville 1963 (book)	628. Habit (D1): (a) tree					Susanne Sontag	2016-02-24
200206	Zenobia pulverulenta	Ericaceae	Ericales	625. simple KG zone (D1)	Flora of North America 2014 (website)	625. simple KG zone (D1): (c) temperate					Susanne Sontag	2016-06-16
200207	Zenobia pulverulenta	Ericaceae	Ericales	625. simple KG zone (D1)	Flora of North America 2014 (website)	625. simple KG zone (D1): (d) cold					Susanne Sontag	2016-06-16
200205	Zenobia pulverulenta	Ericaceae	Ericales	626. Biogeographic region (D1)	Flora of North America 2014 (website)	626. Biogeographic region (D1): (a) Holarctic American					Susanne Sontag	2016-06-16
200208	Zenobia pulverulenta	Ericaceae	Ericales	627. Biome (D1)	Flora of North America 2014 (website)	627. Biome (D1): (b) Temperate grasslands, savannas and shrublands				"native to moist soils in sandy or peaty pine savannahs, shrub bogs, pond/swamp margins and natural depression ponds in the southeastern U. S. coastal plain from Virginia to Georgia (Flora of North America)"	Susanne Sontag	2016-06-16
200209	Zenobia pulverulenta	Ericaceae	Ericales	627. Biome (D1)	Flora of North America 2014 (website)	627. Biome (D1): (g) Temperate coniferous forests					Susanne Sontag	2016-06-16
200204	Zenobia pulverulenta	Ericaceae	Ericales	628. Habit (D1)	Flora of North America 2014 (website)	628. Habit (D1): (b) shrub					Susanne Sontag	2016-06-16

## Sheet: References
NRef	Citation	Type	Reference	URL	NUsrcrRef	DcrRef	NUsrupRef	DupRef
3201	Abrams 1951 (book)	book	Abrams L. 1951. Illustrated flora of the Pacific States Washington, Oregon and California vol. 3, Stanford, California: Stanford University Press.		Susanne Sontag	2016-03-09
3431	Adlassnig et al. 2010 (BrazArchBiolTechnol)	article	Adlassnig W, Pranjić K, Mayer E, Steinhauser G, Hejjas F, Lichtscheidl IK. 2010. The abiotic environment of Heliamphora nutans (Sarraceniaceae): pedological and microclimatic observations on Roraima Tepui. Brazilian Archives of Biology and Technology 53 :		Maria von Balthazar	2017-01-30
4227	African Plant Database 2019 (website)	website	African Plant Database (version 3.4.0). Conservatoire et Jardin botaniques de la Ville de Genève and South African National Biodiversity Institute, Pretoria, "Retrieved [set month and year]", from <http://www.ville-ge.ch/musinfo/bd/cjb/africa/>.	http://www.ville-ge.ch/musinfo/bd/cjb/africa/index.php?langue=an	Maria von Balthazar	2019-03-14
2425	Airy Shaw 1951 (KewBull)	article	Airy Shaw HK. 1951. Coris (Primulaceae?) in Somaliland. Kew Bulletin. Vol. 6.		Florian Jabbour	2014-11-12
2030	Almeda 1976 (Madroño)	article	Almeda FJr. (1976). A new species of Symplocos (Symplocaceae). Madroño. 23: 365-404.	http://herbarium.duke.edu/uploads/media_items/479-symplocos-austromexicana.original.pdf	Stefan Löfstrand	2014-07-24	Susanne Sontag	2016-02-01
1689	Angiosperm Phylogeny Website 2014 (website)	website		http://www.mobot.org/MOBOT/research/APweb/welcome.html	Hervé Sauquet	2014-02-04	Hervé Sauquet	2014-08-19
1922	Appel 1996 (BJLS)	article	Appel O 1996 Morphology and systematics of the Scytopetalaceae. Botanical Journal of the Linnean Society 121: 207-227.		Maria von Balthazar	2014-07-09
2032	Aranha Filho et al 2013 (KewBull)	article	Aranha Filho, J.L.M., P.W. Fritsch, F. Almeda, & A.B. Martins. Three new species of Symplocos sect. Hopea (Symplocaceae). Kew Bulletin 68: 625-633	http://link.springer.com/article/10.1007/s12225-013-9479-4/fulltext.html	Stefan Löfstrand	2014-07-24	Susanne Sontag	2016-02-01
1990	Aubréville & Pellegrin 1934 (BullSocBotFrance)	article	Aubréville and Pellegrin, 1934. De quelques Sapotécées de la Côte d'Ivoire. Bulletin de la Société Botanique de France. 81 (LXXXI): 9/10, p.792		Marion Chartier	2014-07-21
2000	Aubréville 1961 (book)	book	Aubréville A. 1961. Flore du Gabon n°1. Famille des Sapotacées. Museum d'Histoires Naturelle, Paris. 162pp.		Marion Chartier	2014-07-22	Marion Chartier	2014-09-05
2156	Aubréville 1963 (book)	book	Aubréville A. 1963. Flore du Cambodge, du Laos et du Vietnam. Fascicule 3: Sapotaceae. Museum National d'Histoire Naturelle, Paris. 105pp.		Marion Chartier	2014-08-18	Marion Chartier	2014-09-05
2005	Aubréville 1967 (book)	book	Aubréville A. 1967. Flore de la Nouvelle Calédonie et dépendances. Fascicule 1: Sapotacées. Muséum National d'Histoire Naturelle, Paris. 167pp.		Marion Chartier	2014-07-22	Marion Chartier	2014-09-05
2016	Aubréville 1974 (book)	book	A. Aubréville. Flore de Madagascar et des Comores: 164e famille - Sapotacées. Museum d'Histoire Naturelle, Paris. 127pp.	http://www.biodiversitylibrary.org/item/36318	Marion Chartier	2014-07-23	Susanne Sontag	2016-02-22
4221	Australian National Botanic Gardens 2019 (website)	website	[Australian National Botanic Gardens | Centre for Australian National Biodiversity Research]	https://www.anbg.gov.au/index.html	Maria von Balthazar	2019-03-14
3426	Australian Native Plants Society 2017 (website)	website		http://anpsa.org.au/index.html	Maria von Balthazar	2017-01-26
4228	Australian tropical rainforest plants 2019 (website)	website		http://keys.trin.org.au/key-server/data/0e0f0504-0103-430d-8004-060d07080d04/media/Html/index.html	Maria von Balthazar	2019-03-14
2408	Barker-Webb & Berthelot 1836-50 (book)	book	Barker-Webb MM P, Berthelot S. 1836-1850. Histoire Naturelle des Iles Canaries. Bureaux, Paris, France.		Marion Chartier	2014-11-11
1837	Bazarain Iturralde 2009 (Willdenowia)	article	Bazarain Iturralde R. 2009. New species of Cyrilla (Cyrillaceae) from Cuba. Willdenowia 39: 121-140.		Marion Chartier	2014-05-28	Susanne Sontag	2015-12-15
1343	Bentham & Mueller 1863-1878 (book)	book	Bentham G, Mueller F von. 1863-1878. Flora australiensis: a description of the plants of the Australian territory. London: L. Reeve and co.	http://www.biodiversitylibrary.org/bibliography/16515	Laetitia Carrive	2013-07-05	Susanne Sontag	2015-11-04
3095	Berazaín Iturralde 2006 (RevJardBot)	article	Berazaín Iturralde R. 2006. Notas sobre de familia Clethraceae en las Antillas Mayores. Revista del Jardín Botánnico Nacional 27: 7-13.	http://www.rjbn.uh.cu/index.php/RJBN/article/viewFile/32/32	Susanne Sontag	2015-12-15
1970	Berry et al 2005 (book)	book	Berry PE, Yatskievych K, Holst BK, eds. 2005. Flora of the Venezuelan Guayana. 9. Rutaceae-Zygophyllaceae. St. Louis: Missouri Botanical Garden Press.		Stefan Löfstrand	2014-07-16	Susanne Pamperl	2015-11-06
4367	Biotik 2019 (website)	website		http://www.biotik.org/	Maria von Balthazar	2019-05-09
3001	Bos 1990 (Adansonia)	article	Bos JJ. 1990 [publ. 1991]. Novitates gabonenses 4. Another new species of Impatiens (Balsaminaceae) from Gabon. Bulletin du Muséum National d'Histoire Naturelle Section B, Adansonia 12: 239-242.	http://www.biodiversitylibrary.org/name/Impatiens_columbaria	Susanne Sontag	2015-11-12
2396	Boutique 1971 (FloreCongo)	article	Boutique R. Primulaceae. In Flore du Congo du Rwanda et du Burundi. Jardin Botanique National de Belgique, Bruxelles, Belgique. (J. Goemaere, Imprimeur du Roi, rue de la Limiet 21, Bruxelles) (Secrétaire de rédaction: P. Bamps, no editor's name…)		Marion Chartier	2014-11-05
2026	Brand 1901 (book)	book	Brand, A. (1901) Symplocaceae in Das Pflanzenreich. Regni vegetabilis conspectus IV. 242. Ed. Engler, A. Verlag von Wilhelm Engelmann. Leipzig.		Stefan Löfstrand	2014-07-24
876	Brand 1907 (book)	book	Brand A. 1907. Polemoniaceae. In: Engler A, ed. Das Pflanzenreich IV. Leipzig: Engelmann.		Jürg Schönenberger	2013-03-25	Susanne Sontag	2015-10-12
4294	Calflora 2019 (website)	website		https://www.calflora.org/	Maria von Balthazar	2019-04-08
4293	Calphotos 2019 (website)	website		https://calphotos.berkeley.edu/	Maria von Balthazar	2019-04-08
1879	Cavanilles 1800 (AnalesHistNat)	article	Cavanilles DAJ Descripcion del genero Bonplandia, y de otras plantas. Anales Hist. Nat. 2: 132 1800.		Maria von Balthazar	2014-06-25
3178	Chai & Yii 2002 (book)	book	Chai PPK, Yii PC. 2002. Sapotaceae. In: Soepadmo E, Saw LG, Chung RCK, eds. Tree Flora of Sabah and Sarawak Vol 4, 203-345, Kuala Lumpur.		Susanne Sontag	2016-02-19
1942	Chang 1954 (ActaPhytotaxSinica)	article	Chang Hung-Ta, 1954, Eurya of the Chinese Fa. Acta Phytotaxonomica Sinica, 3 (1): 1-59		Florian Jabbour	2014-07-14
2834	Chartier M. 2015 (personal observation)	personal observation	alcohol collection Botanical Garden of Vienna JS731		Marion Chartier	2015-06-26
1929	Cheek et al 2002 (KewBull)	article	Cheek M, Gosline G, Csiba L. 2002. A New Species of Rhaptopetalum (Scytopetalaceae) from Western Cameroon. Kew Bulletin 57: 661-667.		Maria von Balthazar	2014-07-10	Susanne Sontag	2016-03-21
2404	Coode 1979 (KewBull)	article	Coode M.J.E. 1979. Notes on Myrsinaceae in the Mascarene Islands. Kew Bulletin, 34(2): 413-416.		Florian Jabbour	2014-11-10
2358	Copeland 1943 (AmMidNat)	article	Copeland HF. 1943. A study, anatomical and taxonomic, of the genera of Rhododendroideae. The American Midland Naturalist 30(3): 533-625.		Marion Chartier	2014-10-08	Susanne Sontag	2016-03-24
2350	Curtis 1835 (CurtisBotMag)	article	Curtis S, Hooker WJ. 1835. Curtis's Botanical Magazine Vol. 62, pl. 3374-3457.		Marion Chartier	2014-10-06
3207	Day & Moran 1986 (ProcCalifAcadSci)	article	Day AG, Moran R. 1986. Acanthgilia, a new genus of Polemoniaceae from Baja California, Mexico. Proceedings of the California Academy of Sciences 44: 111-126.		Susanne Sontag	2016-03-10
1860	de Roon & Dressler 1997 (BotJahrb)	article	de Roon AC, Dressler S. 1997 New taxa of Norantea Aubl. s.l. (Marcgraviaceae) from Central America and adjecent South America. Botanische Jahrbücher für Systematik 119: 327-335.		Maria von Balthazar	2014-06-12	Susanne Sontag	2016-03-21
1861	de Roon 1970 (AMBG)	article	de Roon AC 1970 Marcgraviaceae in Flora of Panama (ed Woodson Jr RE, Schery RW & coll), Part VI. Ann Missouri Bot Gard 57: 29-50.		Maria von Balthazar	2014-06-12
1994	Diapensia lapponica JS744 - Löfstrand 2014 (personal observation)	personal observation	EtOH coll. JS744 (flowers of Diapensia lapponica); University of Vienna, Department of Botany and Biodiversity Research, Division of Structural and Functinoal Botany; Rennweg 14, 1030 Wien, Austria.		Stefan Löfstrand	2014-07-21
3429	Diels 1914 (BotJahrb)	article	Diels L. 1914. Diapansiaceen-Studien. In: Engler A, ed. Botanische Jahrbücher für Systematik, Pflanzengeschichte und Pflanzengeographiem 50. Engelmann, Berlin.		Maria von Balthazar	2017-01-26
949	Diels 1930 (EnglerPrantl)	article	Diels L. 1930. Roridulaceae. In: Engler A, Prantl K, eds. Die natürlichen Pflanzenfamilien 2nd. 18a. Leipzig: Engelmann, 346-348.		Jürg Schönenberger	2013-03-26	Susanne Sontag	2015-11-04
3128	Dressler 1997 (CurtisBotMag)	article	Dressler S. 1997. Plate 321. Marcgravia umbellata. Curtis's Botanical Magazine 14/3: 130–136.	http://onlinelibrary.wiley.com/doi/10.1111/1467-8748.00086/epdf	Susanne Sontag	2016-01-15
3434	Ellison et al. 2004 (AmJBot)	article	Ellison AM, Buckley HL, Miller TE, Gotelli NJ. 2004. Morphological variation in Sarracenia purpurea (Sarraceniaceae): geopraphic, environmental, and taxonomic correlates. American Journal of Botany 91: 1930-1935.		Maria von Balthazar	2017-01-30
1697	Encyclopedia of Life 2014 (website)	website		http://eol.org/	Elisabeth Reyes	2014-02-07	Susanne Pamperl	2015-11-02
4310	endemia 2019 (website)	website	Association ENDEMIA. 2001-2013. Endemia.nc. Fauna et Flore de Nouvelle-Calédonie.	http://endemia.nc	Maria von Balthazar	2019-04-11
1646	Engler 1900-1968 (book)	book	Engler A. 1900-1968. Das Pflanzenreich: regni vegetablilis conspectus. Leipzig: W. Engelmann.		Charlotte Prieu	2013-11-15	Susanne Sontag	2015-11-04
2426	Engler 1902 (book)	book	Engler H.G.A. 1902.Myrsinaceae. Das Pflanzenreich 236 (Heft 9).		Florian Jabbour	2014-11-13
2245	Engler 1909 (BotJahrb)	article	Engler A 1909 Scytopetalaceae africanae II. Botanische Jahrbücher für Systematik 43: 373-377.		Maria von Balthazar	2014-09-04
2248	Engler 1921 (article)	article	Engler A 1921 Scytopetalaceae. In: Engler A, Drude O eds. Die Vegetation der Erde. IX Die Pflanzenwelt Afrikas insbesondere seiner tropischen Gebiete. Vol 3(2). Leipzig, Engelmann, p. 470-475.		Maria von Balthazar	2014-09-04
3438	eol 2017 (website)	website		http://www.eol.org/	Maria von Balthazar	2017-01-30
3432	Fleischmann & Grande Allende 2011 (ActaBotVenez)	article	Fleischmann A, Grande Allende JR. 2011. Taxonomía de Heliamphora minor Gleason (Sarraceniaceae) del Auyán-Tepui, incluyendo una nueva variedad. Acta Botánica Venezuelica 34: 1-11.		Maria von Balthazar	2017-01-30
1945	Flora de la República de Cuba 1998-2013 (book)	book	Flora de la República de Cuba. Series A: Plantas Vasculares, Fascicles 1-18 (1998-2013). Chief editor: Greuter, W.. Koeltz Scientific Books. Königstein, Germany		Stefan Löfstrand	2014-07-14
2355	Flora of Chile 2014 (website)	website		http://www.efloras.org/flora_page.aspx?flora_id=60	Marion Chartier	2014-10-07
581	Flora of China 2013 (website)	website		http://www.efloras.org/flora_page.aspx?flora_id=2	Boris Domenech	2013-01-09	Hervé Sauquet	2013-02-19
1692	Flora of China 2014 (website)	website		http://www.efloras.org/flora_page.aspx?flora_id=2	Hervé Sauquet	2014-02-04
2539	Flora of China 2015 (website)	website		http://www.efloras.org/flora_page.aspx?flora_id=2	Lorenzo Ottaviani	2015-03-09
3427	Flora of China 2017 (website)	website		http://www.efloras.org/flora_page.aspx?flora_id=2	Maria von Balthazar	2017-01-26
3698	Flora of China 2018 (website)	website		http://www.efloras.org/flora_page.aspx?flora_id=2	Maria von Balthazar	2018-02-06
1947	Flora of Ecuador 146a - Clethraceae 1992 (book)	book	Gustafsson, C. (1992) Flora of Ecuador, 146A Clethraceae. 45: 1–26. In G. W. Harling & B. B. Sparre (eds.) Fl. Ecuador. University of Göteborg & Swedish Museum of Natural History, Göteborg & Stockholm		Stefan Löfstrand	2014-07-14
2028	Flora of Ecuador 43 - Symplocaceae 1991 (article)	article	Ståhl, B. (1991) Symplocaceae. In Flora of Ecuador 45:155. Eds. Harling, G. & L. Andersson. Nordic Journal of Botany, Copenhagen.		Stefan Löfstrand	2014-07-24	0	2014-07-24
1329	Flora of Nicaragua 2013 (website)	website	http://www.tropicos.org		Charlotte Prieu	2013-07-05
67	Flora of North America 2011 (website)	website		http://www.efloras.org/flora_page.aspx?flora_id=1	Hervé Sauquet	2011-01-20	Hervé Sauquet	2013-02-19
584	Flora of North America 2013 (website)	website		http://www.efloras.org/flora_page.aspx?flora_id=1	Boris Domenech	2013-01-10	Hervé Sauquet	2013-02-19
1691	Flora of North America 2014 (website)	website		http://www.efloras.org/flora_page.aspx?flora_id=1	Hervé Sauquet	2014-02-04
2568	Flora of North America 2015 (website)	website		http://www.efloras.org/flora_page.aspx?flora_id=1	Elisabeth Reyes	2015-03-11
3428	Flora of North America 2017 (website)	website		http://www.efloras.org/flora_page.aspx?flora_id=1	Maria von Balthazar	2017-01-26
3672	Flora of North America 2018 (website)	website		http://www.efloras.org/	Maria von Balthazar	2018-01-11
1862	Flora of North America 8 2009 (book)	book	Flora of North America: Volume 8 Magnoliophyta: Paeoniaceae to ericaceae FNA Ed Committee OUP USA Flora of North America 610 pages | numerous line illustrations | 279x216mm 978-0-19-534026-6 | Hardback | 24 September 2009		Marion Chartier	2014-06-12
1698	Flora of Pakistan 2014 (website)	website	Pakistan Plant Database. 2014. Missouri Botanical Garden. Saint Louis, Missouri.	http://www.tropicos.org/Project/Pakistan	Elisabeth Reyes	2014-02-10	Susanne Pamperl	2015-11-02
4296	Flora of Zimbabwe 2019 (website)	website		https://www.zimbabweflora.co.zw/	Maria von Balthazar	2019-04-08
4219	Flora Vascular 2019 (website)	website		https://www.floravascular.com/index.php	Maria von Balthazar	2019-03-13
2035	Flora Zambesiaca 2014 (website)	website	Flora Zambesiaca. Kew: Kew Royal Botanic Gardens.	http://apps.kew.org/efloras/search.do	Laetitia Carrive	2014-07-24	Susanne Pamperl	2015-11-02
2901	FloraBase 2015 (website)	website	FloraBase: the Western Australian Flora. The government of Western Australia. Department of Parks and Wildlife. Western Australian Herbarium.	http://florabase.dpaw.wa.gov.au/	Susanne Sontag	2015-09-15	Susanne Pamperl	2015-11-02
4169	FloraBase 2019 (website)	website	Western Australian Herbarium.1998. FloraBase the Western Australian Flora. Department of Biodiversity, Conservation and Attractions.	https://florabase.dpaw.wa.gov.au/	Andrea López	2019-02-19
4364	Flore de Madagascar et des Comores 1974 (book)	book	Aubréville A 1974 Flore de Madagascar et des Comores, 164e famille - Sapotacées. Muséum National d'Histoire Naturelle, Paris.		Maria von Balthazar	2019-05-09
1915	Frame & Durou 2001 (Biotropica)	article	Frame D, Durou S 2001 Morphology and biology of Napoleonaea vogelii (Lecythidaceae) Flowers in relation to the natural history of insect visitors. Biotropica 33: 458-471.		Maria von Balthazar	2014-07-03
4379	Fritsch & Almeda 2015 (Phytotaxa)	article	Fritsch, Peter & Almeda, Frank. (2015). PHYTOTAXA A taxonomic revision of Antillean Symplocos (Symplocaceae). Phytotaxa. 194. 1-67. 10.11646/phytotaxa.194.1.1.		Maria von Balthazar	2019-05-13
1299	Fritsch et al 2008 (Taxon)	article	Fritsch PW, Kelly LM, Wang Y, Almeda F, and Kriebel R. 2008. Revised infrafamilial classification of Symplocaceae based on phylogenetic data from DNA sequences and morphology. Taxon 57: 823-852.		Stefan Löfstrand	2013-07-05	Susanne Sontag	2015-10-19
2038	Gagnepain 1939 (book)	book	Gagnepain F. 1939. Deux Bixacées nouvelles ou peu connues. In: Humbert H, ed. Notulae Systematicae VIII, Fascicule 1: 131-133. Laboratoire de phanérogamie du museum d'historie naturelle, Paris.	https://archive.org/details/mobot31753002382528	Stefan Löfstrand	2014-07-25	Susanne Sontag	2016-02-02
2603	GBIF 2015 (website)	website	Global Biodiversity Information Facility (GBIF)	http://www.gbif.org/	Hervé Sauquet	2015-03-17
3441	GBIF 2017 (website)	website		http://www.gbif.org/	Maria von Balthazar	2017-01-31
3866	GBIF 2018 (website)	website		http://www.gbif.org/	Hervé Sauquet	2018-07-31
4292	gbif 2019 (website)	website		http://www.gbif.org/	Maria von Balthazar	2019-04-08
2437	Ghazanfar & Edmondson 2013 (FloraIraq)	article	Ghazanfar SA, Edmondson JR. 2013. Lythraceae to Campanulaceae. In: Flora of Iraq 5/2. Kew Publishing. 349 pp.		Marion Chartier	2014-11-19	Susanne Sontag	2016-02-25
1859	Giraldo Cañas 2011 (book)	book	Giraldo Cañas DA. 2011. Estudios morfológicos y taxonómicos en el complejo Norantea (Marcgraviaceae): Revisión de Norantea, Pseudosarcopera y schwartzia. Biblioteca josé jerónimo Triana No. 22. Universidad Nacional de Colombia. Facultad de Ciencias, Insti		Maria von Balthazar	2014-06-12	Susanne Sontag	2016-01-15
1857	Giraldo-Cañas 2007 (Caldasia)	article	Giraldo-Cañas D 2007 Un nuevo género de la familia neotropical Marcgraviaceae (Ericales) y circunsscripcíon del complejo Norantea. Caldasia 29: 203-2017.		Maria von Balthazar	2014-06-12	Susanne Sontag	2016-03-18
4152	Global Plants 2018 (website)	website		https://about.jstor.org/whats-in-jstor/primary-sources/global-plants/	Maria von Balthazar	2018-12-17
2413	Gómez-Laurito & Zamora 1998 (Novon)	article	Gómez-Laurito J & Zamora N 1998 Deherainia lageniformis (Theophrastaceae), a new species from Costa Rica. Novon 8:141-143.	http://www.jstor.org/stable/i367607	Maria von Balthazar	2014-11-11	Susanne Sontag	2016-02-26
1871	Gordon-Reedy 1990 (Madrono)	article	Gordon-Reedy P. 1990. Trichome patterns and geographic variation in Leptodactylon californicum (Polemoniaceae). Madrono 37: 28-42.		Maria von Balthazar	2014-06-18	Susanne Sontag	2016-03-03
2673	Grey-Wilson 1980 (book)	book	Grey-Wilson C. 1980. Impatiens of Africa. Balkema, Rotherdam, Netherland. 235pp.		Marion Chartier	2015-04-21
2435	Grey-Wilson 1988 (book)	book	Grey-Wilson C. 1988. The genus Cyclamen. A Kew Magazine Monograph. 147 pp.		Florian Jabbour	2014-11-18
2602	GRIN Taxonomy 2015 (website)	website		http://www.ars-grin.gov/cgi-bin/npgs/html/index.pl	Hervé Sauquet	2015-03-17
4218	Günter et al. 2008 (JTropEcol)	article	Günter S, Stimm B, Cabrera M, Diaz ML, Lojan M, Ordoñez E, Richter M, Weber M 2008 Three phenology in montane forests of southern Ecuador can be explained by precipitation, radiation and photoperiodic control. Journal of Tropical Ecology 24: 247-258.		Maria von Balthazar	2019-03-13
1863	Hammel 2007 (MonSystBotMBG)	article	Hammel BE 2007 Manual de plantas de Costa Rica Vol VI, Monographs in Systematic Botany from the Missouri Botanical Garden, Vol III. Missouri Botanical Garden Press.		Maria von Balthazar	2014-06-12
3433	Hartmeyer 2013 (website)	website	Hartmeyer SRH. 2013. Heliamphora tatei auf dem Cerro Aracamuni. Mit Stewart McPherson. YoutubeVideo.	https://www.youtube.com/watch?v=U8T1uAFGHQ0	Maria von Balthazar	2017-01-30
1183	Harvey et al 1859-1933 (book)	book	Harvey WH, Wilhelm OW, Thiselton-Dyer WT, eds. 1859-1933. Flora Capensis: being a systematic description of the plants of the Cape colony, Caffraria, and Port Natal (and neighbouring territories). Vol. 1-7. London: L. Reeve & co., Ltd.		Stefan Löfstrand	2013-07-03	Susanne Pamperl	2015-11-05
1971	Heliamphora heterodoxa SL006 - Löfstrand 2014 (personal observation)	personal observation	EtOH collection SL006 of Heliamphora heterodoxa flowers. University of Vienna, Department of Botany and Biodiversity Research, Division of Structural and Functional Botany; Rennwg 14, 1030 Wien, Austria		Stefan Löfstrand	2014-07-16	Susanne Sontag	2016-01-25
3440	Hemsley 1879 (book)	book	Hemsley WB. 1879. Biologia centrali-americana; or, Contributions to the knowledge of the fauna and flora of Mexico and Central America. London, Porter & Dulau.		Maria von Balthazar	2017-01-31
474	Henrickson 1972 (Aliso)	article	Henrickson J. 1972. A taxonomic revision of the Fouquieriaceae. Aliso 7: 439–537.		Agnes Dellinger	2012-06-03	Susanne Sontag	2016-01-07
1865	Hiern 1873 (book)	book	Hiern WP. 1873. A monograph of Ebenaceae. Transactions of the Cambridge Philosophical Society 12. Cambridge: University Press. 27-300.		Marion Chartier	2014-06-13	Susanne Pamperl	2015-11-06
2348	Hooker 1864-67 (book)	book	Hooker JD. 1964-1967. Handbook of the New Zealand Flora: a systematic description of the native plants of New Zealand and the Chatham, Kermadec's, Lord auckland's, Campbell's, and Macquarrie's Islands. Reeve L and Co, London, UK.		Marion Chartier	2014-10-06
2200	Hooker 1883-85 (book)	book	Hooker. 1883-85. Icones plantarum or figures, with brief descriptive characters and remarks, of new or rare plants, selected from the author's herbarium. Volume 15. London :Longman, Rees, Orme, Brown, Green, & Longman, etc.1837-	http://www.biodiversitylibrary.org/bibliography/16059	Marion Chartier	2014-08-22
3161	Hou 1983 (AMBG)	article	Hou H-Y. 1983. Vegetation of China with reference to its geographical distribution. Annals of the Missouri Botanical Garden 70: 509-549.		Susanne Sontag	2016-02-16
3177	Huang et al 2003 (AMBG)	article	Huang Y, Fritsch PW, Shi S. 2003. A revision of the imbricate group of Styrax series Cyrta (Styracaceae) in Asia. Annals of the Missouri Botanical Garden 90: 491-553.		Susanne Sontag	2016-02-18
1957	Hunter 1966 (AMBG)	article	Hunter, G. E. (1966) Revision of Mexican and Central American Sauruia (Dilleniaceae). Annals of the Missouri Botanical Garden 53 (1): 47-89		Stefan Löfstrand	2014-07-15
2909	Hyde, M.A., Wursten, B.T., Ballings, P. & Coates Palgrave, M. 2015 (website)	website	Hyde, M.A., Wursten, B.T., Ballings, P. & Coates Palgrave, M. (2015). Flora of Zimbabwe: Home page. http://www.zimbabweflora.co.zw/index.php, retrieved 17 September 2015	http://www.zimbabweflora.co.zw/index.php	Susanne Sontag	2015-09-17
4226	India Biodiversity Portal 2019 (website)	website		https://indiabiodiversity.org/	Maria von Balthazar	2019-03-14
2894	IUCN 2015 (website)	website	IUCN 2015. The IUCN Red List of Threatened Species. Version 2015.1. <http://www.iucnredlist.org>. Downloaded on 01 June 2015.	www.iucnredlist.org	Susanne Sontag	2015-09-10
1558	IUCN Red List 2010 (website)	website		http://www.iucnredlist.org/details/42081/0	Mario Coiro	2013-08-19
4361	IUCN Red List 2019 (website)	website		https://www.iucnredlist.org	Maria von Balthazar	2019-05-09
2133	Jepson eFlora 2014 (website)	website	Jepson Flora Project (eds.) 2013. Jepson eFlora. The Jepson Herbarium. University of California, Berkeley.	http://ucjeps.berkeley.edu/IJM.html	Hervé Sauquet	2014-08-13	Susanne Pamperl	2015-11-03
4245	Jepson eFlora 2019 (website)	website	Jepson Flora Project (eds.) 2019. Jepson eFlora. The Jepson Herbarium. University of California, Berkeley.	http://ucjeps.berkeley.edu/eflora/	Cesar González Martínez	2019-03-19
3435	Jstor Global Plants 2017 (website)	website		http://about.jstor.org/terms	Maria von Balthazar	2017-01-30
2088	Judd 1984 (JArnArbor)	article	Judd, W. S. (1984). A taxonomic revision of the American species of Agarista (Ericaceae). Journal of the Arnold Arboretum, 65(3), 255-342.	http://www.biodiversitylibrary.org/part/36695	Laetitia Carrive	2014-08-05
4229	Kenfack et al. 2007 (Biodivers Conserv)	article	Kenfack D, Thomas DW, Chuyong G, Condit R 2007 Rarity and abundance in a diverse African forest. Biodiversity and Conservation 16: 2045-2074.		Maria von Balthazar	2019-03-14
2377	Knuth 1915 (BotJahrb)	article	Knuth R. 1915. Neue afrikanische Arten der Gattungen Pelargonium, Oxalis, und Ardisiandra. Botanische Jahrbücher für Systematik, Pflanzengeschichte und Pflanzengeographie 53: 312-316.		Florian Jabbour	2014-10-27
2789	Kobuski 1935 (JArnArbor)	article	Kobuski CE 1935 Studies in Theaceae, I Eurya subgen. Ternstroemiopsis. Journal of the Arnold Arboretum 16:347-352		Maria von Balthazar	2015-06-08
2143	Kobuski 1940 (JArnArbor)	article	Kobuski C.E. Studies in Theaceae, V. The Theaceae of New Guinea. J. Arnold Arbor. 21(2): 140-142		Florian Jabbour	2014-08-15
2155	Kobuski 1941 (JArnArbor)	article	Kobuski C.E. 1941. Studies in the Theaceae, VI. The genus Symplococarpon Airy-Shaw. J. Arnold Arbor. 22: 188-916.		Florian Jabbour	2014-08-18
2124	Kobuski 1942 (JArnArbor)	article	Kobuski C.E. 1942. Studies in the Theaceae, XI. Killipiodendron. J. Arnold Arbor. 23(2): 231-232.		Florian Jabbour	2014-08-12
1028	Kobuski 1943 (JArnArbor)	article	Kobuski CE. 1943. Studies in the Theaceae, XIV Notes on the West Indian species of Ternstroemia. Journal of the Arnold Arboretum 24: 60-76.		Jürg Schönenberger	2013-04-05
2152	Kobuski 1953 (JArnArbor)	article	Kobuski C.E. 1953. Studies in the Theaceae, XXVII. Miscellaneous new species in Theaceae. 34: 125-137.		Florian Jabbour	2014-08-17
3224	Koopmann & Wittmack 1898 (Gartenflora)	article	Koopmann C, Wittmack L. 1898. Boretta (Dabeocia) cantabrica O.Kuntze. Gartenflora 47: 257-259. (in German)		Susanne Sontag	2016-03-25
2064	Krause 1914 (BotJahrb)	article	Bot. Jahrb. Syst. 50(Suppl.): 344 (1914) Botanische Jahrbücher fur Systematik, Pflanzengeschichte und Pflanzengeographie. Stuttgart [etc.]Schweizerbart [etc.] v.50: suppl. (1914)	http://www.biodiversitylibrary.org/item/713	Marion Chartier	2014-07-30	Susanne Sontag	2016-02-25
2045	Lam 1925 (BullJBBuitenzorg)	article	Lam HJ. 1925. The Sapotacea, Sarcospermaceae and Boerlagellaceae of the Dutch east Indies and surrounding countries (Malay peninsula and Philippine islands). Bulletin du Jardin Botanique de Buitenzorg, serie III, volume 7: 1-289.		Marion Chartier	2014-07-28	Marion Chartier	2014-09-05
1965	Lauber & Wagner 1998 (book)	book	Lauber K., Wagner G. 1998. Flora Helvetica. 2nd Edition.Paul Haupt Verlag, Bern, Switzerland.		Yannick Städler	2014-07-15	0	2014-07-15
1247	Leandri 1958 (FloreMadagascar)	article	Leandri J. 1958. 111. famille Euphorbiaceae, tome 1. In: Humbert H, ed. Flore de Madagascar et des Comores (plantes vasculaires). Typographie Firmin-Didot et Co, 1-199.		Charlotte Prieu	2013-07-04	Susanne Sontag	2016-02-29
2051	Lecomte 1920 (BullMusNatlHistNat)	article	Bull. Mus. Natl. Hist. Nat. 26: 346 1920. title: Eberhardtia, genre nouveau de la famille des Sapotacées. Bulletin du Museum national d'histoire naturelle. Paris :Imprimerie nationale,[1895-1970] t.26 1920 Page(s): Page 345, Page 346, Page 347, Pag	http://www.biodiversitylibrary.org/bibliography/5943	Marion Chartier	2014-07-29
1911	Lecythidaceae Pages 2014 (website)	website	Mori SA, Smith NP, Prance GT. 25 August 2010 onward. Lecythidaceae Pages. The New York Botanical Garden, Bronx, New York.	http://sweetgum.nybg.org/lp/index.php	Maria von Balthazar	2014-07-03	Susanne Pamperl	2015-11-02
2347	Lindley 1836 (EdwardsBotRegister21)	article	Lindley J. 1836. Edwards's Botanical Register vol. 21. James Ridgway and Sons, Piccadilly, London, UK.	http://www.biodiversitylibrary.org/bibliography/383	Marion Chartier	2014-10-06
2424	Lindman 1901-05 (book)	book	Lindman CAM. 1901-1905. Bilder ur Nordens Flora. Wahlström & Widstrand, Stockholm.		Marion Chartier	2014-11-12
2418	Lundell 1940 (ContrUnivMichiganHerb)	article	Acevedo-Rodrigues P, Strong MT. 2005. Monocots and gymnosperms of Puerto Rico and Virgin Islands. Contributions from the United States National Herbarium 52: 1–415.		Florian Jabbour	2014-11-12	Susanne Pamperl	2015-11-26
2483	Lundell 1966 (book)	book	Lundell CL. 1966. Volume 5 - The genus Parathesis of the Myrsinaceae. In A series of botanical studies (Lundell CL, ed.). Texas Research Fundation, Renner, Texas, US. 206pp.		Marion Chartier	2014-11-28
2370	Lundell 1979 (Wrightia)	article	Lundell C.L. 1979. Neotropical Myrsinaceae - II. Wrightia 6(4): 60-100.		Florian Jabbour	2014-10-21
2312	Luteyn 1996 (FloraEcuador54Ericaceae)	article	Luteyn JL. 1996. Flora of Ecuador, 54 Ericaceae. In G. W. Harling & B. B. Sparre (eds.) Flora of Ecuador. University of Göteborg & Swedish Museum of Natural History, Göteborg & Stockholm. 404 pp. and 8 plates.		Marion Chartier	2014-09-26
2340	Luteyn et al 1995 (FloraNeotropica66)	article	Luteyn JL, Judd WS, Clemants SE, Diggs GM, Sorensen PD, Dorr LJ, Wallace GD. 1995. Flora Neotropica Monograph 66. Ericaceae-Part II. The superior-ovaried genera (Monotropoideae, Pyroloideae, Rhododendroideae, and Vaccinioideae P.P.). The New York Botanica		Marion Chartier	2014-10-02
1969	Macfarlane 1908 (book)	book	Macfarlane JM. 1908. Sarraceniaceae. In: Engler A, ed. Das Pflanzenreich - Regni vegetabilis conspectus IV. 110. Leipzig: Wilhelm Engelmann, 1-39.		Stefan Löfstrand	2014-07-16	Susanne Sontag	2015-10-30
1946	Makino 1911 (article)	article	The botanical magazine = Shokubutsugaku zasshi. Tokyo :Tokyo Botanical Society 25:252 1911	http://www.biodiversitylibrary.org/bibliography/63894	Marion Chartier	2014-07-14	Marion Chartier	2014-07-17
1892	Mason 1945 (Madrono)	article	Mason HL. 1945. The genus Eriastrum and the influence of Bentham and Gray upon the problem of generic confusion in Polemoniaceae. Madrono 8: 65-91.		Maria von Balthazar	2014-06-30	Susanne Sontag	2016-03-08
2286	Matta & Scudeller 2012 (BrazJBot)	article	Matta, LBV, Scudeller VV. 2012. Lecythidaceae Poit. in the Tupé Sustainable Development Reserve, Manaus, Brazil. Brazilian Journal of Botany 35: 195-217.		Maria von Balthazar	2014-09-15	Susanne Sontag	2016-03-23
2804	Matuda 1947 (BullTorreyBotClub)	article	Matuda E. 1947. On the genus Mitrastemon. Bulletin of the Torrey Botanical Club 74(2): 133-141.	http://www.jstor.org/stable/2481465?seq=1	Marion Chartier	2015-06-09	Susanne Sontag	2016-01-29
1027	Melchior 1925 (book)	book	Melchior H. 1925. Theaceae. In: Engler A, ed. Die Natürlichen Pflanzenfamilien, 2nd ed. 21. Leipzig: Engelmann, 109-154.		Jürg Schönenberger	2013-04-05	Susanne Sontag	2015-10-30
2036	Melchior 1925 (EnglerPrantl)	article	Melchior H. 1925. Theaceae. In: Engler, A. & K Prantl, eds. Die Natuerlichen Pflanzenfamilien 21. Verlag: Wilhelm Engelmann, Leipzig.		Stefan Löfstrand	2014-07-25	Hervé Sauquet	2016-09-09
2313	Mez 1902 (book)	book	Mez, C. 1902. Myrsinaceae. In A. Engler [ed.], Das Pflanzenreich, 9, 236, 1-437. Engelmann, Leipzig, Germany.		Florian Jabbour	2014-09-29
2324	Mez 1902 (book)	book	Mez, C. 1902.Myrsinaceae. In A. Engler [ed.], Das Pflanzenreich, 9, IV 236, 1-437. Engelmann, Leipzig, Germany.		Florian Jabbour	2014-09-29
2467	Mez 1922 (book)	book	Mez C.C. 1922. Botanisches Archiv. Vol. 1, 331 pages.		Florian Jabbour	2014-11-26	Susanne Sontag	2016-03-02
1914	Miers 1875 (TransLinnSocLondon)	article	Napoleonaea vogelii Hook. & Planchon Transactions of the Linnean Society of London, 2nd series: Botany, vol. 1(1): t. 3 (1875) [J. Miers]		Maria von Balthazar	2014-07-03
1036	Min & Bartholomew 2013 (online) (website)	website	Min T, Bartholomew B. 2013. Theaceae. In: www.eFloras.org. Flora of China 12.	http://www.efloras.org/florataxon.aspx?flora_id=2&taxon_id=10882	Jürg Schönenberger	2013-04-05	Susanne Pamperl	2015-11-03
428	Missouri Plants 2012 (website)	website	Tenaglia D. 2007 onwards. Photographs and descriptions of the flowering and non-flowering plants of Missouri, USA .	http://www.missouriplants.com/index.html	Agnes Dellinger	2012-04-19	Susanne Pamperl	2015-11-03
3442	MNHM 2017 (website)	website		https://science.mnhn.fr/	Maria von Balthazar	2017-01-31
4222	MOBOT 2019 (website)	website		http://www.mobot.org/MOBOT/Madagasc/lecythid.html	Maria von Balthazar	2019-03-14
3222	Nash 1903 (BullTorreyBotClub)	article	Nash GV. 1903. A revision of the family Fouquieriaceae. Bulletin of the Torrey Botanical Club 30: 449-459.		Susanne Sontag	2016-03-24
4143	New Zealand Plant Conservation Network 2018 (website)	website		http://www.nzpcn.org.nz	Maria von Balthazar	2018-11-28
4363	Nparks Flora & Fauna Web 2019 (website)	website		https://florafaunaweb.nparks.gov.sg/	Maria von Balthazar	2019-05-09
4362	NSW Threatened Species 2019 (website)	website		https://www.environment.nsw.gov.au/topics/animals-and-plants/threatened-species	Maria von Balthazar	2019-05-09
4224	NYBG - Lecythidaceae 2019 (website)	website		http://sweetgum.nybg.org/science/projects/lp/	Maria von Balthazar	2019-03-14
291	Ohwi 1965 (book)	book	Ohwi J. 1965. Flora of Japan (in English). Meyer FG, Walker, EH, eds. Washington: Smithsonian Institution.	http://www.biodiversitylibrary.org/item/95083	Laetitia Carrive	2012-01-03	Susanne Pamperl	2015-11-04
3223	Olson 2010 (website)	website	Olson ME. 2010. The Fouquieriaceae Page.	http://www.explorelifeonearth.org/fouquieria.html	Susanne Sontag	2016-03-24
2342	Pandurangan 1997 (NordJBot)	article	Pandurangan A.G. & Nair V.J. 1997. Antistrophe glabra - a new species of Myrsinaceae from India. Nordic Journal of Botany 17: 367-368.		Florian Jabbour	2014-10-06
2086	Paterson 1962 (AustJBot)	article	Paterson BR (1962) Systematic studies of the anatomy of the Genus Acrotriche R. Br.. 2. The Flower. Australian Journal of Botany 10 , 55–64. http://dx.doi.org/10.1071/BT9620055	http://www.publish.csiro.au/?paper=BT9620055	Laetitia Carrive	2014-08-04
2441	Pax & Knuth 1905 (EnglerPflanzenreich237)	article	Pax F, Knuth R. 1905. IV 237 Primulaceae. In Das Pflanzenreich. Regni vegetabilis conspectus, Engler A (ed). Leipzig, Verlag von Wilhelm Englemann.	https://archive.org/details/daspflanzenreich22engluoft	Marion Chartier	2014-11-21	Susanne Sontag	2016-02-26
2022	Pearce 2004 (book)	book	Pearce, K.G. (2004) Symplocaceae in Tree Flora of Sabah and Sarawak vol. 5. eds. Soepadmo, E., L.G. Saw, and R.C.K. Chung. Forest Research Institute Malaysia. Kuala Lumpur, Malaysia.		Stefan Löfstrand	2014-07-24
2394	Peltier 1981 (FloreMada162)	article	Peltier M. 1981. Flore de Madagascar et des Comores. 162. Primulacées, 163. Plombaginacées. Muséum d'Histoire Naturelle, Paris, France.		Marion Chartier	2014-11-05
[truncated: 73 more rows]

## Sheet: PrimaryCharacters
NChr	Number	Class	Character	Description	NUsrcrChr	DcrChr	NUsrupChr	DupChr
156	1	D1	Habit		Hervé Sauquet	2011-08-18	Hervé Sauquet	2012-11-29
[truncated: 4 more rows]

## Sheet: PrimaryCharacterStates
NCst	Character	Symbol	CharacterState	Notes	NUsrcrCst	DcrCst	NUsrupCst	DupCst
[truncated: 41 more rows]
